# Supplementary material for: Transcriptional changes of biochemical pathways in Meloidogyne incognita in response to non-fumigant nematicides
Source: Sci Rep. 2022 Jun 14;12:9875. doi: 10.1038/s41598-022-14091-3 (PMC9197979; doi:10.1038/s41598-022-14091-3)
Supplement: Supplementary file 5 — Supplementary Information. [file 41598_2022_14091_MOESM5_ESM.xlsx]

## Sheet: Raw DESeq Results
gene	Fluazaindolizine.baseMean	Fluazaindolizine.log2FoldChange	Fluazaindolizine.lfcSE	Fluazaindolizine.stat	Fluazaindolizine.pvalue	Fluazaindolizine.padj	Fluopyram.baseMean	Fluopyram.log2FoldChange	Fluopyram.lfcSE	Fluopyram.stat	Fluopyram.pvalue	Fluopyram.padj	Fluensulfone.baseMean	Fluensulfone.log2FoldChange	Fluensulfone.lfcSE	Fluensulfone.stat	Fluensulfone.pvalue	Fluensulfone.padj	Oxamyl.baseMean	Oxamyl.log2FoldChange	Oxamyl.lfcSE	Oxamyl.stat	Oxamyl.pvalue	Fluensulfone.padj.1
Minc3s00001g00001	60.8919	1.35436	0.278736	4.85894	1.18017e-06	7.36869e-06	60.8919	0.381891	0.28993	1.31718	0.187777	0.470206	60.8919	2.12112	0.276919	7.6597	1.86362e-14	9.23759e-13	60.8919	0.118387	0.298994	0.395953	0.69214	0.840097
Minc3s00001g00002	702.93	-0.0634304	0.116088	-0.5464	0.584791	0.690984	702.93	0.0745728	0.11629	0.641264	0.521351	0.760804	702.93	0.0188079	0.116677	0.161197	0.871938	0.924293	702.93	-0.260731	0.117638	-2.21639	0.0266651	0.125816
Minc3s00001g00003	3285.42	-2.72523	0.123474	-22.0713	5.96141e-108	1.05122e-104	3285.42	-0.0464168	0.121352	-0.382497	0.702093	0.869217	3285.42	-0.152227	0.121452	-1.25339	0.210066	0.361027	3285.42	0.522882	0.12127	4.31173	1.61982e-05	0.000528817
Minc3s00001g00004	75.4955	0.847775	0.225499	3.75955	0.000170218	0.000706341	75.4955	0.0804513	0.232664	0.345783	0.729506	0.883022	75.4955	-0.927115	0.248985	-3.72358	0.000196417	0.00133414	75.4955	0.359894	0.232919	1.54515	0.122311	0.31945
Minc3s00001g00005	380.244	1.08648	0.149753	7.25513	4.01264e-13	6.20108e-12	380.244	0.428565	0.151414	2.83041	0.0046488	0.0669983	380.244	-0.902842	0.157567	-5.72989	1.00494e-08	1.99492e-07	380.244	0.649401	0.151627	4.28287	1.84496e-05	0.000587188
Minc3s00001g00006	322.89	0.538292	0.150892	3.5674	0.000360546	0.0013845	322.89	-0.0575101	0.153048	-0.375764	0.707092	0.871967	322.89	-1.01933	0.1585	-6.43112	1.26663e-10	3.54032e-09	322.89	-0.216593	0.15485	-1.39873	0.161895	0.377168
Minc3s00001g00007	88.2822	-0.48613	0.270894	-1.79454	0.0727267	0.136193	88.2822	0.0610214	0.26906	0.226795	0.820583	0.926117	88.2822	-0.420459	0.273686	-1.53628	0.124469	0.24973	88.2822	-0.0272789	0.271693	-0.100403	0.920024	0.963535
Minc3s00001g00008	108.356	-0.22824	0.198508	-1.14978	0.250236	0.365535	108.356	-0.048491	0.199051	-0.243611	0.807532	0.919671	108.356	-0.00663781	0.199851	-0.0332138	0.973504	0.985092	108.356	0.0125065	0.200876	0.0622598	0.950356	0.978255
Minc3s00001g00009	865.581	-0.3645	0.150768	-2.41763	0.0156219	0.0376598	865.581	0.433844	0.150224	2.88798	0.00387721	0.0603014	865.581	-0.669885	0.151916	-4.40958	1.03569e-05	0.00010157	865.581	0.0647101	0.150948	0.42869	0.668149	0.825322
Minc3s00001g00010	413.493	-1.10988	0.220754	-5.02768	4.96438e-07	3.3252e-06	413.493	-0.236817	0.219473	-1.07903	0.280574	0.570542	413.493	-0.314237	0.21991	-1.42894	0.153022	0.289389	413.493	-0.401577	0.220416	-1.82191	0.0684687	0.224547
Minc3s00001g00011	3.54929	0.802089	0.895573	0.895616	0.370458	0.495011	3.54929	0.91699	0.900863	1.0179	0.308725	NA	3.54929	0.100725	0.951995	0.105805	0.915737	0.951155	3.54929	0.434554	0.940308	0.46214	0.643981	NA
Minc3s00001g00012	3.64195	0.692595	0.685861	1.00982	0.312583	0.434087	3.64195	0.184017	0.712536	0.258257	0.796209	NA	3.64195	-0.114088	0.734975	-0.155227	0.876642	0.927043	3.64195	-2.46716	1.05593	-2.33647	0.0194666	NA
Minc3s00001g00013	219.625	-0.474916	0.129412	-3.66979	0.000242749	0.000970882	219.625	-0.0331908	0.128512	-0.258269	0.796199	0.914557	219.625	-0.580734	0.132629	-4.37864	1.1942e-05	0.000115017	219.625	-0.386259	0.132342	-2.91863	0.0035157	0.0317954
Minc3s00001g00014	19.8916	-2.5102	1.05295	-2.38398	0.0171267	0.0406607	19.8916	-2.01871	1.04953	-1.92344	0.0544246	0.253123	19.8916	-2.48978	1.06039	-2.34798	0.0188753	0.0600111	19.8916	-1.7925	1.05067	-1.70605	0.0879979	0.262234
Minc3s00001g00015	954.241	0.150798	0.151648	0.994399	0.320029	0.442118	954.241	-0.174244	0.152232	-1.14459	0.252379	0.542521	954.241	-0.269394	0.152568	-1.76574	0.0774401	0.178043	954.241	0.0157464	0.152378	0.103337	0.917695	0.962306
Minc3s00001g00017	78.1998	-0.193326	0.21454	-0.901117	0.367526	0.491954	78.1998	-0.159896	0.216947	-0.737029	0.461105	0.719688	78.1998	0.73239	0.210209	3.4841	0.000493798	0.0029493	78.1998	0.132835	0.217097	0.611869	0.540624	0.743796
Minc3s00001g00021	3.08563	-0.198179	0.83562	-0.237164	0.812529	0.870553	3.08563	-0.327748	0.860473	-0.380893	0.703283	NA	3.08563	-2.69625	1.22363	-2.20349	0.02756	0.0806152	3.08563	0.224893	0.843836	0.266513	0.789844	NA
Minc3s00001g00022	3.09386	4.32413	1.38494	3.12226	0.00179468	0.00577863	3.09386	3.43406	1.42306	2.41315	0.0158151	NA	3.09386	4.80844	1.38349	3.4756	0.000509718	0.0030307	3.09386	2.6137	1.50143	1.74081	0.0817174	NA
Minc3s00001g00023	119.93	-0.348359	0.190219	-1.83135	0.0670478	0.127381	119.93	0.161681	0.188595	0.857288	0.391285	0.668339	119.93	0.307385	0.188651	1.62939	0.103231	0.218582	119.93	-0.316804	0.194722	-1.62695	0.103747	0.289843
Minc3s00001g00024	1.15499	-0.692797	1.88698	-0.367147	0.71351	0.79722	1.15499	0.895509	1.71716	0.521505	0.602015	NA	1.15499	-1.01466	1.89084	-0.536617	0.591533	0.730241	1.15499	2.43937	1.64641	1.48163	0.138439	NA
Minc3s00001g00025	461.99	-0.0247092	0.262674	-0.0940682	0.925055	0.951086	461.99	0.228164	0.262691	0.868565	0.385085	0.663041	461.99	1.46549	0.261602	5.60199	2.11904e-08	3.92183e-07	461.99	0.535849	0.262689	2.03986	0.0413642	0.164978
Minc3s00001g00027	2724.05	-2.29542	0.0790765	-29.0278	2.93205e-185	1.96471e-181	2724.05	-0.260022	0.0767335	-3.38864	0.000702394	0.0235778	2724.05	-0.795083	0.0773392	-10.2805	8.63113e-25	1.19503e-22	2724.05	0.16918	0.076653	2.20709	0.0273076	0.127626
Minc3s00001g00028	379.335	-0.0797413	0.175173	-0.455215	0.648955	0.745221	379.335	0.10941	0.175326	0.624041	0.5326	0.768129	379.335	-1.30738	0.181177	-7.21607	5.35116e-13	2.14399e-11	379.335	0.203469	0.175804	1.15737	0.247122	0.481766
Minc3s00001g00029	42.2909	-0.957677	0.310794	-3.08139	0.0020604	0.00652287	42.2909	0.167499	0.298029	0.562021	0.574102	0.795085	42.2909	-0.804677	0.316033	-2.54618	0.0108908	0.0386056	42.2909	0.567316	0.29703	1.90996	0.0561387	0.198583
Minc3s00001g00030	969.066	0.704464	0.120798	5.83174	5.48512e-09	4.99114e-08	969.066	0.354919	0.1215	2.92114	0.00348751	0.0574338	969.066	0.959833	0.120963	7.93493	2.10614e-15	1.17434e-13	969.066	0.492228	0.121751	4.04292	5.279e-05	0.00134926
Minc3s00001g00031	120.108	1.17751	0.220867	5.33129	9.75181e-08	7.34378e-07	120.108	0.124069	0.228738	0.542409	0.587537	0.803949	120.108	1.23184	0.222413	5.53853	3.0503e-08	5.46654e-07	120.108	1.0537	0.224159	4.70068	2.59303e-06	0.000118341
Minc3s00001g00032	1365.61	-0.762572	0.120645	-6.32079	2.60226e-10	2.8298e-09	1365.61	-0.29367	0.120407	-2.43897	0.014729	0.125755	1365.61	0.079039	0.120193	0.657602	0.510794	0.662647	1365.61	0.00284379	0.120418	0.023616	0.981159	0.991882
Minc3s00001g00033	389.271	0.361221	0.123195	2.93211	0.00336666	0.0100192	389.271	0.323804	0.123993	2.61147	0.00901541	0.0963117	389.271	0.0769661	0.125346	0.614031	0.539195	0.686792	389.271	0.1711	0.125566	1.36263	0.173	0.392101
Minc3s00001g00034	189.066	-0.875948	0.167698	-5.22336	1.75707e-07	1.26709e-06	189.066	-0.104724	0.165014	-0.634636	0.525666	0.764146	189.066	-0.276576	0.166627	-1.65985	0.0969437	0.20905	189.066	-0.359764	0.168015	-2.14127	0.0322524	0.142076
Minc3s00001g00035	323.997	0.172229	0.170793	1.00841	0.313258	0.434701	323.997	0.197764	0.171365	1.15405	0.248478	0.538772	323.997	-0.110271	0.172785	-0.638198	0.523345	0.673637	323.997	0.168356	0.172343	0.976867	0.328635	0.566358
Minc3s00001g00036	93.194	-0.267	0.228225	-1.1699	0.242041	0.356188	93.194	0.313655	0.225897	1.38849	0.164988	0.440915	93.194	0.258891	0.227364	1.13866	0.254844	0.413655	93.194	-0.160021	0.232542	-0.688137	0.491367	0.707494
Minc3s00001g00037	375.871	-0.717585	0.141264	-5.07976	3.77914e-07	2.57927e-06	375.871	-0.168576	0.140234	-1.2021	0.229324	0.51825	375.871	0.0338165	0.140089	0.241393	0.80925	0.885335	375.871	0.172789	0.140121	1.23314	0.217522	0.446292
Minc3s00001g00038	209.104	1.24977	0.193815	6.44825	1.13153e-10	1.29742e-09	209.104	0.179223	0.1975	0.907459	0.364164	0.646636	209.104	0.0190075	0.198976	0.0955263	0.923897	0.955909	209.104	-0.105313	0.200531	-0.525173	0.599463	0.784281
Minc3s00001g00039	6.83201	2.16801	0.652716	3.32152	0.000895281	0.00312487	6.83201	0.251963	0.719825	0.350034	0.726313	NA	6.83201	0.843111	0.69772	1.20838	0.226901	0.380787	6.83201	-0.606452	0.814912	-0.744193	0.45676	NA
Minc3s00001g00040	0.296093	-2.00229	3.85396	-0.51954	0.603384	NA	0.296093	-1.11609	3.85071	-0.289841	0.771938	NA	0.296093	-2.32529	3.85396	-0.60335	0.546276	NA	0.296093	0.535662	3.77509	0.141894	0.887164	NA
Minc3s00001g00042	145.459	-1.67034	0.208053	-8.02847	9.86945e-16	1.96942e-14	145.459	0.015991	0.197746	0.0808666	0.935548	0.976179	145.459	-1.04538	0.205843	-5.07854	3.80343e-07	5.37029e-06	145.459	0.195773	0.198319	0.987163	0.323563	0.561105
Minc3s00001g00043	50.0154	0.492597	0.25403	1.93913	0.0524856	0.104262	50.0154	0.333532	0.257597	1.29478	0.195395	0.479923	50.0154	0.382307	0.258644	1.47812	0.139375	0.270843	50.0154	-0.750316	0.279305	-2.68637	0.00722328	0.0520417
Minc3s00001g00044	285.582	-2.8436	0.423391	-6.71625	1.86462e-11	2.37266e-10	285.582	-0.358403	0.416773	-0.859948	0.389818	0.667086	285.582	-0.968541	0.418057	-2.31677	0.0205165	0.0639709	285.582	-0.503634	0.417442	-1.20648	0.227634	0.459081
Minc3s00001g00045	130.888	1.06346	0.251121	4.23486	2.28699e-05	0.000112964	130.888	0.0479124	0.256019	0.187144	0.851548	0.94017	130.888	0.348231	0.255241	1.36432	0.172466	0.314613	130.888	0.119425	0.25747	0.463841	0.642762	0.810981
Minc3s00001g00046	66.4012	1.42926	0.275401	5.18974	2.10589e-07	1.50343e-06	66.4012	0.515269	0.28243	1.82441	0.0680896	0.283424	66.4012	0.685772	0.282298	2.42925	0.0151301	0.0501139	66.4012	0.594013	0.284541	2.08762	0.0368325	0.153557
Minc3s00001g00047	5243.34	-1.84568	0.13287	-13.8909	7.19553e-44	1.1213e-41	5243.34	-0.524359	0.132535	-3.95638	7.60952e-05	0.00657251	5243.34	-0.979043	0.1327	-7.37784	1.60872e-13	7.00114e-12	5243.34	-0.636829	0.13264	-4.80119	1.57728e-06	7.85895e-05
Minc3s00001g00049	18.573	2.04823	0.410566	4.9888	6.07552e-07	4.00461e-06	18.573	0.675616	0.439296	1.53795	0.12406	0.384767	18.573	1.99614	0.415911	4.79945	1.59105e-06	1.92581e-05	18.573	0.330358	0.461987	0.71508	0.474559	0.69316
Minc3s00001g00050	296.424	-0.119615	0.122945	-0.972917	0.330595	0.453146	296.424	0.156029	0.122888	1.26969	0.204196	0.489884	296.424	0.0963602	0.123775	0.778509	0.436269	0.595089	296.424	0.0565161	0.124683	0.45328	0.650347	0.815409
Minc3s00001g00051	880.238	-0.82953	0.100912	-8.22036	2.02894e-16	4.37435e-15	880.238	-0.167768	0.10014	-1.67533	0.093869	0.335837	880.238	-0.347707	0.100778	-3.45022	0.000560136	0.00328748	880.238	-0.300228	0.101	-2.97257	0.00295321	0.0280429
Minc3s00001g00052	277.478	-1.19782	0.211992	-5.65033	1.60139e-08	1.36626e-07	277.478	-0.656395	0.211002	-3.11085	0.00186548	0.0404731	277.478	-0.0430086	0.209738	-0.205059	0.837526	0.902993	277.478	-0.58303	0.211817	-2.75252	0.00591388	0.0455693
Minc3s00001g00055	68.2814	-0.645022	0.281719	-2.28959	0.0220448	0.0503951	68.2814	-0.309374	0.281054	-1.10076	0.271	0.560313	68.2814	0.16306	0.278573	0.585341	0.558319	0.702237	68.2814	-0.308306	0.283991	-1.08562	0.277648	0.513833
Minc3s00001g00056	139.803	-0.104815	0.194693	-0.538362	0.590327	0.695636	139.803	-0.270678	0.196982	-1.37413	0.169402	0.446514	139.803	-0.735864	0.201658	-3.64907	0.000263187	0.00171116	139.803	-0.454945	0.200531	-2.26871	0.0232861	0.114992
Minc3s00001g00057	214.14	-0.0267651	0.165001	-0.162211	0.871139	0.91331	214.14	-0.584616	0.168427	-3.47104	0.000518437	0.0198772	214.14	-0.519621	0.168928	-3.076	0.00209801	0.0100341	214.14	-0.57785	0.170215	-3.39482	0.000686748	0.00953786
Minc3s00001g00058	12.725	1.42457	0.511267	2.78636	0.0053304	0.0149522	12.725	-0.107081	0.550557	-0.194495	0.845788	0.937696	12.725	0.951271	0.525164	1.81138	0.0700823	0.164982	12.725	0.297199	0.54703	0.543296	0.586926	0.775993
Minc3s00001g00059	775.253	-0.294609	0.220249	-1.33762	0.181021	0.283421	775.253	-0.0648015	0.22028	-0.294177	0.768622	0.902285	775.253	0.184998	0.220203	0.840124	0.400839	0.563062	775.253	-0.489813	0.221134	-2.21501	0.0267597	0.126084
Minc3s00001g00060	337.564	-0.766928	0.118734	-6.45922	1.05243e-10	1.21045e-09	337.564	-0.0862264	0.11703	-0.736791	0.46125	0.719755	337.564	-0.503385	0.119463	-4.21371	2.51204e-05	0.00022357	337.564	-0.177046	0.118625	-1.49249	0.13557	0.339397
Minc3s00002g00062	850.945	-0.531499	0.157392	-3.37691	0.000733049	0.00261639	850.945	-0.447695	0.157606	-2.8406	0.00450293	0.0656524	850.945	-0.599883	0.158043	-3.79569	0.000147234	0.00103655	850.945	-0.589604	0.158266	-3.7254	0.000195003	0.00365127
Minc3s00002g00063	0.376907	0	3.68056	0	1	NA	0.376907	3.16454	3.56963	0.886517	0.375339	NA	0.376907	1.07904	3.67139	0.293906	0.768829	NA	0.376907	0	3.68056	0	1	NA
Minc3s00002g00064	730.885	-0.783837	0.13856	-5.657	1.5404e-08	1.3169e-07	730.885	0.310017	0.137166	2.26016	0.0238112	0.163526	730.885	0.157245	0.1376	1.14277	0.253134	0.411654	730.885	0.446937	0.13739	3.25305	0.00114171	0.0139283
Minc3s00002g00065	196.06	0.516047	0.149288	3.45671	0.000546809	0.00201155	196.06	0.254941	0.151531	1.68243	0.0924848	0.333325	196.06	-0.333604	0.156348	-2.13373	0.0328651	0.0926888	196.06	0.380675	0.152501	2.49622	0.0125526	0.0763397
Minc3s00002g00067	530.69	0.062511	0.132096	0.473226	0.636052	0.734593	530.69	-0.0751616	0.13285	-0.565764	0.571554	0.793381	530.69	0.178131	0.132653	1.34284	0.179325	0.323345	530.69	-0.308381	0.134245	-2.29715	0.02161	0.109708
Minc3s00002g00068	428.347	-0.10571	0.163146	-0.647944	0.517021	0.632108	428.347	-0.503801	0.164636	-3.0601	0.00221266	0.0447604	428.347	-0.0532551	0.163897	-0.324931	0.745233	0.842232	428.347	-0.752898	0.166514	-4.52152	6.13964e-06	0.00024094
Minc3s00002g00069	190.01	0.429595	0.180015	2.38644	0.0170123	0.0404471	190.01	-0.0235025	0.182655	-0.128671	0.897618	0.959863	190.01	0.156504	0.182547	0.857336	0.391259	0.554184	190.01	-0.421687	0.186814	-2.25726	0.0239916	0.117149
Minc3s00002g00070	94.3631	-0.403877	0.297254	-1.35869	0.174244	0.27497	94.3631	-0.353874	0.298389	-1.18595	0.235643	0.524797	94.3631	-0.481533	0.300181	-1.60414	0.108683	0.226836	94.3631	-0.966593	0.305631	-3.16262	0.00156358	0.0176511
Minc3s00002g00071	255.856	-1.76552	0.21209	-8.32438	8.47685e-17	1.90994e-15	255.856	-0.393801	0.207452	-1.89827	0.0576605	0.260087	255.856	-0.502835	0.208276	-2.41427	0.0157667	0.0517731	255.856	-0.520847	0.208867	-2.49368	0.0126427	0.0767476
Minc3s00002g00072	123.309	-0.344831	0.178477	-1.93208	0.0533502	0.105685	123.309	-0.0320068	0.178052	-0.179761	0.85734	0.942925	123.309	0.851077	0.173551	4.90389	9.39586e-07	1.20672e-05	123.309	0.0757574	0.179693	0.421593	0.673322	0.827639
Minc3s00002g00073	6.58182	-0.521934	0.624055	-0.836359	0.402953	0.526912	6.58182	-1.06021	0.679385	-1.56054	0.118633	NA	6.58182	0.460135	0.597178	0.770515	0.440995	0.599546	6.58182	0.578358	0.59874	0.965958	0.334065	NA
Minc3s00002g00074	125.163	0.618512	0.226929	2.72557	0.00641899	0.0175697	125.163	-0.0279074	0.230875	-0.120877	0.903789	0.963011	125.163	-0.863205	0.238938	-3.61268	0.000303054	0.00192871	125.163	0.249076	0.231045	1.07804	0.281016	0.517546
Minc3s00002g00075	104.657	0.344822	0.214711	1.60598	0.108278	0.188119	104.657	-0.0527449	0.218253	-0.241669	0.809037	0.9203	104.657	-1.22137	0.232055	-5.26327	1.41517e-07	2.19148e-06	104.657	-0.153339	0.22134	-0.692776	0.48845	0.705088
Minc3s00002g00076	1.49037	-4.15965	1.48232	-2.80618	0.00501333	0.0141744	1.49037	-1.3128	1.20068	-1.09339	0.274223	NA	1.49037	-1.29948	1.21222	-1.07199	0.283726	0.444846	1.49037	-1.32729	1.22966	-1.0794	0.280411	NA
Minc3s00002g00079	0.865011	0.571062	1.56308	0.365344	0.714855	0.798063	0.865011	-2.08342	1.80424	-1.15474	0.248198	NA	0.865011	-0.787193	1.72839	-0.455448	0.648787	NA	0.865011	-0.500964	1.70967	-0.293017	0.769509	NA
Minc3s00002g00080	0.320043	-1.40295	5.81726	-0.24117	0.809423	NA	0.320043	-0.427807	5.81726	-0.0735409	0.941376	NA	0.320043	-1.00461	5.81726	-0.172695	0.862892	NA	0.320043	0.824956	5.80411	0.142133	0.886975	NA
Minc3s00002g00081	0.923809	-0.80556	2.16126	-0.372726	0.709352	0.794057	0.923809	-1.15386	2.22919	-0.517617	0.604725	NA	0.923809	1.3127	2.04583	0.641646	0.521103	0.671648	0.923809	-0.801412	2.22421	-0.360313	0.718613	NA
Minc3s00002g00082	0.619523	-0.653403	2.576	-0.253651	0.799766	NA	0.619523	-0.0184637	2.54468	-0.00725581	0.994211	NA	0.619523	0.314792	2.53237	0.124307	0.901072	NA	0.619523	-1.38194	2.6407	-0.523325	0.600748	NA
Minc3s00002g00083	4.79075	1.15257	0.72281	1.59457	0.110809	0.191655	4.79075	-1.54109	0.881109	-1.74904	0.0802844	NA	4.79075	-0.364777	0.792365	-0.460365	0.645254	0.772067	4.79075	-0.0180397	0.781315	-0.0230889	0.981579	NA
Minc3s00002g00084	210.603	-0.215117	0.245111	-0.877628	0.380146	0.504752	210.603	1.00826	0.242333	4.16064	3.1736e-05	0.00379272	210.603	0.398052	0.244405	1.62866	0.103386	0.218801	210.603	0.843635	0.243471	3.46503	0.00053018	0.0078175
Minc3s00002g00085	92.3373	0.339455	0.228196	1.48756	0.136867	0.226651	92.3373	-0.0420519	0.232471	-0.180891	0.856453	0.942363	92.3373	-0.128054	0.234583	-0.545879	0.585149	0.725061	92.3373	0.293744	0.23223	1.26488	0.205914	0.433891
Minc3s00002g00086	7.4461	-0.137187	0.660827	-0.207599	0.835542	0.887607	7.4461	-0.901434	0.695128	-1.29679	0.194704	NA	7.4461	-1.27071	0.722768	-1.75811	0.078729	0.180029	7.4461	-0.640492	0.697189	-0.918677	0.358264	0.593471
Minc3s00002g00087	88.5027	0.0609541	0.187894	0.324407	0.74563	0.821735	88.5027	-0.468702	0.194119	-2.41451	0.0157564	0.131462	88.5027	-1.17937	0.205534	-5.73805	9.57702e-09	1.90924e-07	88.5027	-0.764588	0.201471	-3.79503	0.000147628	0.00294007
Minc3s00002g00088	60.8318	0.224905	0.259875	0.865435	0.3868	0.511472	60.8318	-0.258889	0.266284	-0.97223	0.330936	0.620076	60.8318	-0.584681	0.272349	-2.14681	0.0318087	0.0901822	60.8318	-0.116277	0.268154	-0.433619	0.664565	0.822729
Minc3s00002g00089	24.568	-2.28759	0.397633	-5.75302	8.7665e-09	7.73908e-08	24.568	-0.363771	0.347517	-1.04677	0.295205	0.585021	24.568	-0.370774	0.350358	-1.05827	0.289932	0.451448	24.568	-0.815851	0.364131	-2.24054	0.0250556	0.12053
Minc3s00002g00090	36.6351	0.864635	0.294942	2.93154	0.00337282	0.010034	36.6351	0.0649718	0.305472	0.212693	0.831567	0.931207	36.6351	0.484087	0.302114	1.60233	0.109082	0.227453	36.6351	-0.552519	0.322727	-1.71203	0.0868905	0.260261
Minc3s00002g00091	156.679	-0.970279	0.210099	-4.61821	3.87069e-06	2.20213e-05	156.679	-0.196509	0.207198	-0.948412	0.34292	0.629476	156.679	-0.0724549	0.207355	-0.349424	0.726771	0.830478	156.679	-0.32987	0.209622	-1.57364	0.115571	0.309014
Minc3s00002g00092	207.32	0.356753	0.149999	2.37837	0.0173893	0.0411827	207.32	-0.222202	0.153836	-1.44441	0.148625	0.419659	207.32	-0.349451	0.155658	-2.24499	0.0247686	0.0740861	207.32	0.399268	0.152143	2.62429	0.00868299	0.0592897
Minc3s00002g00093	40.953	0.851879	0.355052	2.39931	0.016426	0.0392958	40.953	0.00967087	0.364366	0.0265417	0.978825	0.992757	40.953	0.58338	0.360027	1.62038	0.105151	0.221477	40.953	-0.171231	0.371181	-0.461314	0.644573	0.811957
Minc3s00002g00094	509.909	-0.916785	0.116103	-7.8963	2.87296e-15	5.47529e-14	509.909	-0.202337	0.114716	-1.76381	0.0777635	0.30415	509.909	-0.225763	0.115217	-1.95946	0.0500593	0.127867	509.909	-0.087352	0.115251	-0.757931	0.448492	0.671262
Minc3s00002g00095	10.6776	-0.983055	0.524176	-1.87543	0.0607338	0.11741	10.6776	-0.602193	0.519292	-1.15964	0.246195	NA	10.6776	-0.479435	0.520222	-0.921596	0.356739	0.521079	10.6776	0.375244	0.498766	0.752344	0.451844	0.673875
Minc3s00002g00096	8.24008	1.64381	0.574752	2.86003	0.00423606	0.0122592	8.24008	0.400417	0.614681	0.651421	0.514775	NA	8.24008	-0.855211	0.704804	-1.2134	0.224976	0.378485	8.24008	-0.685757	0.70452	-0.973367	0.330371	0.568061
Minc3s00002g00097	68.7592	-0.468771	0.230395	-2.03464	0.0418868	0.0863829	68.7592	0.259442	0.226129	1.14732	0.251249	0.54142	68.7592	-0.938539	0.24276	-3.86612	0.000110581	0.000806894	68.7592	0.195452	0.229381	0.852084	0.394168	0.627137
Minc3s00002g00098	179.4	-0.674195	0.228754	-2.94724	0.00320619	0.00959796	179.4	-0.990084	0.231534	-4.27619	1.90122e-05	0.00289766	179.4	-0.559825	0.23009	-2.43307	0.0149715	0.0496991	179.4	-0.459767	0.230329	-1.99613	0.0459196	0.175589
Minc3s00002g00099	526.975	0.2643	0.114143	2.31551	0.0205848	0.0475572	526.975	-0.12294	0.115833	-1.06136	0.288527	0.578155	526.975	-0.373693	0.117321	-3.18523	0.00144641	0.00734145	526.975	0.478686	0.114974	4.16344	3.13492e-05	0.000892231
Minc3s00002g00100	161.105	0.781697	0.196085	3.98653	6.70477e-05	0.000303072	161.105	0.339545	0.198573	1.70993	0.0872795	0.323075	161.105	0.232351	0.199847	1.16264	0.244974	0.401997	161.105	0.16043	0.201108	0.797731	0.425027	0.651563
Minc3s00002g00103	281.824	-0.383484	0.139093	-2.75703	0.00583287	0.0161762	281.824	0.17725	0.137924	1.28513	0.198748	0.483569	281.824	0.33593	0.137916	2.43577	0.0148602	0.0494301	281.824	0.0614581	0.139641	0.440116	0.659853	0.820177
Minc3s00002g00104	181.313	0.164394	0.186495	0.881494	0.378051	0.502687	181.313	0.447789	0.186398	2.40233	0.0162911	0.133473	181.313	1.06522	0.184621	5.76977	7.93776e-09	1.60388e-07	181.313	0.595231	0.18715	3.18051	0.00147015	0.0169216
Minc3s00002g00105	44.1989	0.0893593	0.274008	0.32612	0.744334	0.820739	44.1989	0.0994077	0.277302	0.358482	0.719983	0.878542	44.1989	1.33468	0.266168	5.01443	5.31915e-07	7.24844e-06	44.1989	-0.258626	0.289105	-0.894575	0.371015	0.605136
Minc3s00002g00106	1180.92	-0.716816	0.123847	-5.78791	7.12693e-09	6.3794e-08	1180.92	-0.0360311	0.123323	-0.292169	0.770157	0.902748	1180.92	0.335297	0.123108	2.7236	0.00645756	0.0254227	1180.92	-0.11797	0.123806	-0.952863	0.34066	0.577651
Minc3s00002g00107	132.228	-0.200016	0.190066	-1.05235	0.292638	0.413154	132.228	-0.0263985	0.19053	-0.138553	0.889803	0.956464	132.228	-0.271584	0.193006	-1.40713	0.159389	0.297609	132.228	-0.44859	0.195587	-2.29355	0.0218161	0.110249
Minc3s00002g00108	499.479	-0.00796714	0.0982694	-0.0810744	0.935383	0.958293	499.479	-0.077488	0.0993095	-0.780268	0.435233	0.702578	499.479	0.330956	0.0984939	3.36017	0.00077895	0.00434038	499.479	0.142544	0.0996186	1.4309	0.152459	0.364122
Minc3s00002g00109	762.833	-0.478656	0.161821	-2.95793	0.00309714	0.00931979	762.833	0.276895	0.161256	1.71712	0.085958	0.320425	762.833	-0.602668	0.162722	-3.70367	0.000212505	0.00142775	762.833	0.0120406	0.161933	0.0743552	0.940728	0.973616
Minc3s00002g00110	112.847	-1.51357	0.270524	-5.59494	2.20698e-08	1.83755e-07	112.847	-0.63159	0.265467	-2.37917	0.0173518	0.137614	112.847	-0.324891	0.26453	-1.22818	0.219379	0.372238	112.847	-0.36339	0.26572	-1.36757	0.171448	0.38979
Minc3s00002g00111	183.681	0.253203	0.192469	1.31555	0.188325	0.292559	183.681	-0.488966	0.196987	-2.48222	0.0130566	0.118345	183.681	-0.0134786	0.195215	-0.0690452	0.944954	0.968506	183.681	0.0720124	0.195542	0.368271	0.712671	0.85182
Minc3s00002g00112	195.996	0.598931	0.166715	3.59254	0.000327471	0.00126898	195.996	-0.370955	0.172536	-2.15002	0.0315536	0.190841	195.996	0.438961	0.168869	2.59942	0.00933823	0.0341344	195.996	0.0989725	0.171464	0.577221	0.56379	0.7607
Minc3s00002g00113	728.516	-0.21411	0.159704	-1.34067	0.180029	0.282224	728.516	-0.350216	0.160229	-2.18572	0.0288364	0.181713	728.516	-0.0830347	0.160074	-0.518726	0.603952	0.740226	728.516	-0.489273	0.161008	-3.0388	0.00237523	0.0239657
Minc3s00002g00114	232.179	0.0371455	0.130527	0.284581	0.775965	0.84335	232.179	0.101925	0.13141	0.775627	0.437969	0.704932	232.179	-0.0398416	0.132969	-0.29963	0.764459	0.855733	232.179	0.132017	0.132861	0.993643	0.320397	0.557943
Minc3s00002g00115	64.5989	0.399292	0.270527	1.47598	0.13995	0.230594	64.5989	0.569944	0.271234	2.1013	0.0356146	0.203551	64.5989	1.1226	0.268438	4.18198	2.88983e-05	0.000252939	64.5989	0.330627	0.276494	1.19579	0.23178	0.463229
Minc3s00002g00116	863.99	0.0532034	0.120466	0.441646	0.658746	0.752981	863.99	0.358562	0.12042	2.9776	0.00290518	0.0519966	863.99	-0.404642	0.121849	-3.32084	0.000897466	0.00489193	863.99	-0.59862	0.122651	-4.88068	1.05719e-06	5.74054e-05
Minc3s00002g00117	345.337	-0.633582	0.17091	-3.70712	0.000209633	0.000853095	345.337	-0.118741	0.1702	-0.697657	0.485392	0.73557	345.337	0.135985	0.16996	0.800101	0.423652	0.583983	345.337	-0.158094	0.171206	-0.923414	0.355792	0.591474
Minc3s00002g00119	536.474	-0.0551016	0.0959613	-0.574206	0.565828	0.674573	536.474	-0.0813143	0.0967723	-0.840264	0.40076	0.677589	536.474	0.188087	0.0964328	1.95045	0.0511225	0.129941	536.474	-0.16264	0.0981356	-1.6573	0.0974595	0.279038
Minc3s00002g00120	2808.22	-1.4653	0.128965	-11.362	6.46366e-30	4.07065e-28	2808.22	-0.048179	0.128297	-0.375526	0.707269	0.871967	2808.22	-0.123984	0.128395	-0.965646	0.334221	0.498121	2808.22	0.0949522	0.128363	0.739717	0.459471	0.680688
Minc3s00002g00121	270.829	-1.43435	0.245959	-5.83167	5.48753e-09	4.99196e-08	270.829	0.0210731	0.241646	0.0872066	0.930507	0.974885	270.829	0.782954	0.240488	3.2557	0.00113115	0.0059612	270.829	-0.0342071	0.242609	-0.140997	0.887872	0.946383
Minc3s00002g00122	1.82523	1.11657	1.25554	0.889311	0.373836	0.498448	1.82523	-0.272965	1.32971	-0.205281	0.837352	NA	1.82523	-1.96056	1.55285	-1.26255	0.206751	0.357014	1.82523	-1.29948	1.48077	-0.877572	0.380176	NA
Minc3s00002g00123	90.9006	-1.55378	0.271133	-5.7307	1.0002e-08	8.77011e-08	90.9006	-0.0172139	0.258936	-0.0664791	0.946996	0.980012	90.9006	-0.525391	0.264003	-1.9901	0.0465804	0.1208	90.9006	0.178008	0.259637	0.685604	0.492963	0.708483
Minc3s00002g00124	2238.94	0.158686	0.12651	1.25433	0.209722	0.318086	2238.94	-0.0346874	0.126743	-0.273683	0.784329	0.909153	2238.94	0.268967	0.126663	2.12349	0.0337125	0.0945658	2238.94	-0.0603433	0.126964	-0.475279	0.634588	0.806019
Minc3s00002g00125	1039.1	-0.239441	0.191345	-1.25136	0.210803	0.31935	1039.1	-0.170345	0.191503	-0.889517	0.373725	0.653447	1039.1	0.351185	0.191227	1.83648	0.0662862	0.158203	1039.1	-0.250568	0.191887	-1.30581	0.191617	0.415818
Minc3s00002g00126	270.943	0.431111	0.178267	2.41834	0.0155913	0.0375946	270.943	0.0554886	0.180014	0.308246	0.757895	0.897461	270.943	-0.359609	0.182355	-1.97202	0.048607	0.12495	270.943	-0.0333327	0.181535	-0.183616	0.854315	0.929075
Minc3s00002g00127	4.02432	-0.782691	0.767574	-1.01969	0.307873	0.429212	4.02432	-0.139862	0.74454	-0.18785	0.850994	NA	4.02432	0.428359	0.725215	0.590664	0.554745	0.69924	4.02432	-0.751561	0.808797	-0.929233	0.352768	NA
Minc3s00002g00128	1302.87	0.609286	0.129317	4.71157	2.45812e-06	1.45558e-05	1302.87	-0.0212182	0.130043	-0.163164	0.870389	0.948699	1302.87	0.583484	0.129627	4.50125	6.75561e-06	6.96664e-05	1302.87	-0.190566	0.130652	-1.45858	0.144681	0.353394
Minc3s00002g00129	207.221	0.795211	0.129203	6.15475	7.51971e-10	7.66941e-09	207.221	-0.094844	0.135165	-0.70169	0.482873	0.734395	207.221	0.685753	0.131375	5.21981	1.79105e-07	2.70837e-06	207.221	0.0789677	0.136174	0.579903	0.56198	0.759599
Minc3s00002g00130	84.5802	0.168371	0.235458	0.715079	0.47456	0.594336	84.5802	-0.266452	0.24093	-1.10593	0.268756	0.557884	84.5802	0.323247	0.237229	1.3626	0.173009	0.315156	84.5802	-0.322626	0.244918	-1.31728	0.187745	0.410935
Minc3s00002g00131	1525.46	0.476995	0.107179	4.45047	8.56833e-06	4.5873e-05	1525.46	0.12094	0.107667	1.12328	0.261321	0.550208	1525.46	0.362147	0.107591	3.36597	0.000762757	0.00426536	1525.46	-0.25196	0.108501	-2.32219	0.0202228	0.104846
Minc3s00002g00132	1070.91	-0.533413	0.0905405	-5.89143	3.82876e-09	3.56627e-08	1070.91	-0.0920607	0.0902167	-1.02044	0.30752	0.598124	1070.91	0.5367	0.0895298	5.99465	2.03926e-09	4.59591e-08	1070.91	0.050469	0.0905117	0.557597	0.57712	0.76972
Minc3s00002g00133	1283.88	0.486562	0.11344	4.28915	1.79356e-05	9.05126e-05	1283.88	0.351017	0.1138	3.0845	0.00203895	0.0425015	1283.88	0.560793	0.11375	4.93005	8.22078e-07	1.07345e-05	1283.88	0.169849	0.114396	1.48475	0.137611	0.342572
Minc3s00002g00134	414.619	-0.015442	0.156292	-0.0988018	0.921296	0.94856	414.619	0.172497	0.156477	1.10238	0.270296	0.559504	414.619	0.679322	0.155699	4.36304	1.28267e-05	0.000122654	414.619	0.192023	0.157271	1.22097	0.222097	0.452548
Minc3s00002g00135	254.661	0.675621	0.128108	5.27384	1.33601e-07	9.82691e-07	254.661	-0.200503	0.132432	-1.51401	0.130023	0.394452	254.661	-0.372034	0.134371	-2.76871	0.00562794	0.0227181	254.661	-0.162401	0.134008	-1.21188	0.225559	0.456731
Minc3s00002g00136	954.771	-0.123499	0.133955	-0.921942	0.356559	0.480692	954.771	0.0375434	0.134063	0.280044	0.779444	0.906272	954.771	-0.878736	0.135767	-6.47239	9.64641e-11	2.74772e-09	954.771	-0.0341443	0.134527	-0.253811	0.799642	0.901643
Minc3s00002g00137	348.276	0.352519	0.134303	2.62481	0.00866968	0.0227801	348.276	0.129303	0.135638	0.953295	0.340441	0.62744	348.276	0.230536	0.135819	1.69737	0.089626	0.197581	348.276	-0.305457	0.138714	-2.20206	0.0276611	0.128533
Minc3s00002g00138	29.5808	0.802626	0.323682	2.47967	0.0131503	0.0325374	29.5808	0.249268	0.333817	0.74672	0.455233	0.716491	29.5808	0.192105	0.337368	0.569424	0.569069	0.711096	29.5808	-0.344012	0.353198	-0.973991	0.330061	0.567786
Minc3s00002g00139	3.63483	-0.786457	0.826403	-0.951663	0.341268	0.464639	3.63483	-1.93767	0.935817	-2.07057	0.038399	NA	3.63483	-0.666204	0.841722	-0.791477	0.428665	0.58857	3.63483	-1.00803	0.875894	-1.15086	0.24979	NA
Minc3s00002g00140	632.694	0.457327	0.113191	4.04031	5.33796e-05	0.000246103	632.694	-0.0569978	0.114566	-0.497511	0.618829	0.823472	632.694	0.200666	0.114347	1.7549	0.0792772	0.181018	632.694	-0.258065	0.115937	-2.22591	0.02602	0.123738
Minc3s00002g00141	345.217	-1.73735	0.222728	-7.80031	6.17573e-15	1.14442e-13	345.217	-0.134447	0.218427	-0.615524	0.538209	0.771998	345.217	-1.17221	0.222055	-5.2789	1.29959e-07	2.03945e-06	345.217	0.233901	0.218307	1.07143	0.283976	0.521027
Minc3s00002g00142	81.104	-1.34286	0.268859	-4.99466	5.89394e-07	3.89488e-06	81.104	-0.395239	0.262108	-1.50793	0.131573	0.396578	81.104	-0.612058	0.265372	-2.30642	0.0210873	0.0653284	81.104	-0.358417	0.264395	-1.35561	0.175222	0.394794
Minc3s00002g00143	38.1989	-0.327123	0.343535	-0.952226	0.340983	0.464375	38.1989	-0.83105	0.353327	-2.35207	0.0186692	0.142623	38.1989	-1.11941	0.361555	-3.09609	0.00196093	0.00945568	38.1989	-0.63455	0.355166	-1.78663	0.0739974	0.23596
Minc3s00002g00144	737.628	-1.14277	0.22539	-5.07016	3.97472e-07	2.70229e-06	737.628	-0.25951	0.224644	-1.15521	0.248006	0.538307	737.628	-0.525611	0.225124	-2.33476	0.0195559	0.0617322	737.628	-0.167747	0.224868	-0.745979	0.45568	0.676918
Minc3s00002g00145	43.776	-0.544346	0.317009	-1.71713	0.085955	0.156114	43.776	-0.293165	0.317117	-0.924469	0.355242	0.6394	43.776	0.248811	0.313128	0.794598	0.426847	0.586908	43.776	-0.319402	0.321449	-0.99363	0.320403	0.557943
Minc3s00002g00147	182.326	-1.89477	0.210876	-8.98523	2.58199e-19	7.20292e-18	182.326	-0.269935	0.201407	-1.34025	0.180165	0.460271	182.326	-0.502194	0.203301	-2.4702	0.0135037	0.0457758	182.326	-0.0230945	0.201666	-0.114519	0.908827	0.957684
Minc3s00002g00149	10.4573	-2.85101	0.597729	-4.76973	1.84476e-06	1.11384e-05	10.4573	-0.809458	0.494588	-1.63663	0.101708	NA	10.4573	-0.458589	0.488523	-0.938726	0.347871	0.512161	10.4573	-1.49874	0.538598	-2.78267	0.00539137	0.0428393
Minc3s00002g00150	240.088	-0.522686	0.159021	-3.28689	0.001013	0.00349028	240.088	-0.259144	0.159012	-1.62971	0.103163	0.352074	240.088	-0.343125	0.160192	-2.14195	0.0321973	0.0911266	240.088	-0.00772867	0.159266	-0.0485268	0.961296	0.982454
Minc3s00002g00152	555.751	-2.65693	0.3545	-7.49488	6.63613e-14	1.10726e-12	555.751	-1.46793	0.352661	-4.16243	3.14877e-05	0.00379272	555.751	-1.51099	0.352972	-4.28078	1.86243e-05	0.000171235	555.751	-0.861091	0.352274	-2.44438	0.0145103	0.0841792
Minc3s00002g00153	162.564	-0.084946	0.242491	-0.350306	0.726109	0.80659	162.564	-0.292009	0.244426	-1.19467	0.232215	0.521588	162.564	0.100204	0.243387	0.411706	0.680555	0.798629	162.564	-0.00102598	0.244499	-0.00419625	0.996652	0.998641
Minc3s00002g00154	19.935	-1.22743	0.524235	-2.34138	0.0192127	0.0448041	19.935	-0.236954	0.50854	-0.46595	0.641252	0.836368	19.935	-0.0700886	0.508342	-0.137877	0.890338	0.935699	19.935	-0.749861	0.526642	-1.42385	0.154489	0.366911
Minc3s00002g00155	108.747	-0.446753	0.258598	-1.7276	0.0840601	0.153262	108.747	-0.0562261	0.257766	-0.218128	0.827329	0.928866	108.747	0.46403	0.255772	1.81423	0.0696416	0.164188	108.747	-0.0531332	0.259845	-0.204481	0.837978	0.921249
Minc3s00002g00156	203.528	-0.330879	0.150268	-2.20193	0.0276703	0.0609311	203.528	-0.35371	0.151612	-2.333	0.0196483	0.147022	203.528	-0.403375	0.15274	-2.64092	0.00826811	0.0309502	203.528	-0.440548	0.153932	-2.86197	0.00421015	0.0359896
Minc3s00002g00157	488.351	0.319707	0.1138	2.80937	0.00496386	0.0140594	488.351	0.0571446	0.11506	0.496651	0.619435	0.82365	488.351	0.13563	0.115287	1.17645	0.239414	0.395654	488.351	0.15813	0.115684	1.36691	0.171653	0.39016
Minc3s00002g00158	474.299	0.726169	0.139767	5.19555	2.04112e-07	1.46123e-06	474.299	0.259089	0.141019	1.83727	0.0661706	0.278847	474.299	0.00760705	0.142041	0.0535554	0.957289	0.975678	474.299	0.110028	0.142175	0.773894	0.438993	0.663239
Minc3s00002g00159	1873.15	-1.08614	0.120203	-9.03591	1.62649e-19	4.63385e-18	1873.15	-0.152197	0.119664	-1.27187	0.203418	0.488881	1873.15	-1.01875	0.120609	-8.44673	2.99581e-17	2.06957e-15	1873.15	0.0240368	0.11975	0.200725	0.840914	0.922269
Minc3s00002g00160	7.3015	-0.315907	0.649125	-0.486665	0.626496	0.726955	7.3015	0.831166	0.617644	1.34571	0.178397	NA	7.3015	1.24017	0.611456	2.02822	0.0425379	0.112686	7.3015	0.77751	0.628234	1.23761	0.21586	0.444376
Minc3s00002g00161	4.88593	-0.326547	0.919042	-0.355313	0.722355	0.803745	4.88593	1.72235	0.834137	2.06483	0.0389387	NA	4.88593	1.24883	0.853472	1.46324	0.143403	0.276072	4.88593	0.301262	0.913668	0.329728	0.741605	NA
Minc3s00002g00162	7.05045	0.163268	0.693492	0.235428	0.813877	0.871463	7.05045	-0.192839	0.71492	-0.269735	0.787364	NA	7.05045	0.306885	0.701763	0.437306	0.661889	0.784591	7.05045	0.916565	0.688468	1.33131	0.183087	NA
Minc3s00002g00163	55.4227	-1.05691	0.326189	-3.24018	0.00119453	0.00404177	55.4227	-0.58364	0.324011	-1.8013	0.0716559	0.291822	55.4227	-0.886959	0.329112	-2.695	0.00703877	0.0272339	55.4227	-0.183171	0.323136	-0.566854	0.570813	0.765448
Minc3s00003g00164	125.03	-1.14756	0.208502	-5.50384	3.71596e-08	2.96993e-07	125.03	0.537808	0.200949	2.67635	0.00744296	0.0865981	125.03	-0.765748	0.20877	-3.66791	0.000244541	0.00160938	125.03	-0.407303	0.207157	-1.96615	0.0492809	0.18331
Minc3s00003g00165	19.0114	-1.90037	0.434118	-4.37754	1.20029e-05	6.25711e-05	19.0114	-0.330161	0.395742	-0.834283	0.404122	0.680194	19.0114	-1.78656	0.447194	-3.99505	6.46817e-05	0.000505831	19.0114	-0.311053	0.401645	-0.774449	0.438666	0.662969
Minc3s00003g00166	38.9934	-2.05653	0.352852	-5.8283	5.59934e-09	5.08678e-08	38.9934	-0.259782	0.323086	-0.804064	0.42136	0.692562	38.9934	-0.45788	0.327557	-1.39786	0.162154	0.30164	38.9934	0.419539	0.319337	1.31378	0.188919	0.412251
Minc3s00003g00167	7.12363	-1.3037	0.69997	-1.86251	0.0625316	0.120323	7.12363	-0.0769604	0.641578	-0.119955	0.904519	NA	7.12363	1.23659	0.605511	2.04223	0.0411291	0.109906	7.12363	0.801474	0.620463	1.29173	0.196449	NA
Minc3s00003g00168	15.8529	-0.423716	0.393682	-1.07629	0.281798	0.400799	15.8529	0.491235	0.382073	1.28571	0.198545	0.483427	15.8529	-1.23942	0.432974	-2.86258	0.0042021	0.0178959	15.8529	-0.429844	0.408492	-1.05227	0.292676	0.529419
Minc3s00003g00169	100.863	-0.19429	0.212494	-0.914331	0.360543	0.484795	100.863	-0.226315	0.214513	-1.05502	0.291417	0.581376	100.863	-0.433443	0.217584	-1.99207	0.046363	0.12036	100.863	-0.172128	0.216583	-0.794743	0.426763	0.652388
Minc3s00003g00170	6.01173	0.150267	0.683524	0.219841	0.825995	0.880529	6.01173	0.830467	0.667831	1.24353	0.213673	NA	6.01173	0.018512	0.710081	0.0260703	0.979201	0.988247	6.01173	1.14752	0.667465	1.71922	0.0855737	NA
Minc3s00003g00171	829.231	-0.510483	0.16409	-3.11099	0.0018646	0.00597756	829.231	-0.645227	0.164642	-3.91896	8.89336e-05	0.00720867	829.231	-0.875258	0.165347	-5.29347	1.20017e-07	1.90952e-06	829.231	0.390459	0.163735	2.3847	0.0170928	0.0943938
Minc3s00003g00173	245.612	-0.479412	0.173822	-2.75806	0.00581455	0.0161307	245.612	-0.829955	0.176821	-4.69376	2.6823e-06	0.00092613	245.612	-0.986057	0.178865	-5.51285	3.5306e-08	6.24545e-07	245.612	0.370963	0.172804	2.14673	0.031815	0.140793
Minc3s00003g00175	5.85352	2.86361	0.776473	3.68797	0.000226054	0.000909947	5.85352	-0.824444	0.943345	-0.873958	0.382141	NA	5.85352	0.567438	0.844324	0.672062	0.501544	0.654936	5.85352	0.821541	0.839395	0.978731	0.327713	NA
Minc3s00003g00177	37.6797	1.58331	0.285803	5.53988	3.02679e-08	2.45544e-07	37.6797	0.445524	0.301476	1.47781	0.139459	0.406612	37.6797	0.237195	0.30824	0.769512	0.441589	0.600063	37.6797	0.685616	0.302612	2.26566	0.0234725	0.115599
Minc3s00003g00178	6.3962	-0.801784	0.739934	-1.08359	0.278547	0.396939	6.3962	-0.397942	0.732738	-0.543088	0.587069	NA	6.3962	-1.08814	0.783452	-1.38891	0.164861	0.305013	6.3962	0.307584	0.716299	0.429407	0.667627	NA
Minc3s00003g00179	2.26482	1.11408	1.12153	0.993351	0.320539	0.44264	2.26482	-2.6833	1.482	-1.81059	0.0702049	NA	2.26482	-0.264366	1.19023	-0.222113	0.824226	0.895066	2.26482	-0.529341	1.22141	-0.433387	0.664734	NA
Minc3s00003g00180	69.2892	-0.571294	0.264269	-2.16179	0.0306341	0.0663242	69.2892	-0.364972	0.264914	-1.3777	0.168296	0.445294	69.2892	-0.0483598	0.262987	-0.183887	0.854102	0.913463	69.2892	0.064739	0.263437	0.245747	0.805878	0.905222
Minc3s00003g00181	1697.57	4.03079	0.155529	25.9166	4.3239e-148	1.81085e-144	1697.57	-0.0215165	0.159882	-0.134578	0.892946	0.957942	1697.57	-0.152435	0.160874	-0.947539	0.343364	0.507301	1697.57	1.64441	0.157101	10.4673	1.22138e-25	1.08324e-22
Minc3s00003g00182	5422.66	-4.18668	0.17346	-24.1363	1.03985e-128	2.90326e-125	5422.66	-0.242104	0.171384	-1.41264	0.157762	0.43195	5422.66	-1.597	0.171713	-9.30045	1.39853e-20	1.39488e-18	5422.66	-0.0790896	0.171403	-0.461426	0.644493	0.811957
Minc3s00003g00183	19.9562	0.369857	0.350448	1.05538	0.291251	0.411541	19.9562	-0.145605	0.365622	-0.398237	0.690455	0.862436	19.9562	-0.423259	0.377585	-1.12097	0.262303	0.421715	19.9562	-0.0849828	0.372168	-0.228345	0.819378	0.911868
Minc3s00003g00184	7.37769	0.835905	0.576667	1.44955	0.147185	0.240156	7.37769	0.105984	0.604167	0.175422	0.860748	NA	7.37769	0.110993	0.609745	0.182032	0.855557	0.914471	7.37769	-0.375899	0.642135	-0.585389	0.558286	0.756656
Minc3s00003g00185	12.4085	0.342064	0.45306	0.755008	0.450244	0.57255	12.4085	0.27091	0.461227	0.587367	0.556957	0.784401	12.4085	0.336319	0.463554	0.725522	0.468132	0.62432	12.4085	0.94277	0.452233	2.0847	0.0370966	0.154124
Minc3s00003g00186	22.4396	-0.0899461	0.383171	-0.234741	0.81441	0.871924	22.4396	-0.0421706	0.386992	-0.10897	0.913226	0.96752	22.4396	-0.130616	0.39197	-0.333229	0.738961	0.838393	22.4396	0.0895846	0.390549	0.229381	0.818573	0.911592
Minc3s00003g00188	28.8151	-0.138897	0.36125	-0.384491	0.700615	0.787169	28.8151	0.385072	0.356833	1.07914	0.280526	0.570491	28.8151	0.978569	0.351011	2.78786	0.00530574	0.0216761	28.8151	0.993281	0.352652	2.81661	0.00485338	0.0398315
Minc3s00003g00189	48.4959	-0.149187	0.265833	-0.561206	0.574657	0.682258	48.4959	0.0115956	0.266961	0.0434357	0.965354	0.98757	48.4959	0.26235	0.265841	0.986867	0.323708	0.487812	48.4959	0.0534934	0.270354	0.197864	0.843151	0.923304
Minc3s00003g00190	187.366	0.498918	0.179742	2.77574	0.00550767	0.0153851	187.366	-0.476489	0.185654	-2.56654	0.0102717	0.103087	187.366	-0.957383	0.191111	-5.00957	5.4551e-07	7.42138e-06	187.366	-0.216227	0.185978	-1.16265	0.244973	0.479194
Minc3s00003g00191	57.6502	1.33305	0.247652	5.38273	7.33658e-08	5.63256e-07	57.6502	0.159617	0.26085	0.611909	0.540598	0.773751	57.6502	-0.0742957	0.266944	-0.27832	0.780767	0.866505	57.6502	0.503413	0.260318	1.93384	0.053133	0.191686
Minc3s00003g00192	0.313223	0.819136	6.2844	0.130344	0.896294	NA	0.313223	0.293391	6.28782	0.0466603	0.962784	NA	0.313223	0	6.28782	0	1	NA	0.313223	0.598439	6.28782	0.0951744	0.924176	NA
Minc3s00003g00193	50.2702	-0.975405	0.270006	-3.61254	0.000303216	0.00118444	50.2702	-0.38923	0.265822	-1.46425	0.143126	0.411533	50.2702	-1.54696	0.289045	-5.35195	8.70112e-08	1.43261e-06	50.2702	0.179381	0.263053	0.681922	0.495289	0.710374
Minc3s00003g00194	19.1293	-0.830337	0.50813	-1.6341	0.102237	0.179554	19.1293	-0.455906	0.505445	-0.90199	0.367062	0.648291	19.1293	-1.34143	0.538166	-2.4926	0.0126812	0.0435456	19.1293	-0.717634	0.520785	-1.37798	0.168208	0.385747
Minc3s00003g00195	7.69897	0.555317	0.485764	1.14318	0.252962	0.368703	7.69897	-0.417702	0.524786	-0.795947	0.426063	NA	7.69897	-0.511205	0.536294	-0.953218	0.340479	0.504493	7.69897	-0.57681	0.548997	-1.05066	0.293414	0.530034
Minc3s00003g00196	0.540212	-2.07346	4.61806	-0.44899	0.653439	NA	0.540212	-1.09831	4.61806	-0.237829	0.812013	NA	0.540212	0.0588201	4.59692	0.0127956	0.989791	NA	0.540212	-1.5146	4.61806	-0.327973	0.742932	NA
Minc3s00003g00197	12.7978	0.839314	0.385182	2.17901	0.0293313	0.0640164	12.7978	0.163808	0.407012	0.402465	0.687342	0.860988	12.7978	0.101564	0.413779	0.245454	0.806105	0.883396	12.7978	-0.279332	0.436199	-0.640378	0.521927	0.73044
Minc3s00003g00198	12.2299	-0.0344537	0.456071	-0.0755445	0.939782	0.961183	12.2299	0.901987	0.440512	2.04759	0.0406005	0.217029	12.2299	-0.375653	0.482539	-0.778492	0.436279	0.595089	12.2299	0.0165972	0.472982	0.0350905	0.972008	0.988194
Minc3s00003g00199	0.765834	-0.103528	2.20173	-0.0470214	0.962496	0.976636	0.765834	-1.88643	2.28006	-0.827359	0.408034	NA	0.765834	1.75667	2.10049	0.836315	0.402977	NA	0.765834	-0.104209	2.26475	-0.0460134	0.9633	NA
Minc3s00003g00200	41.1349	0.0706805	0.276429	0.255691	0.79819	0.859886	41.1349	0.0782483	0.279223	0.280235	0.779297	0.906211	41.1349	-0.205202	0.285227	-0.719435	0.471873	0.628079	41.1349	-0.164172	0.287103	-0.571823	0.567442	0.763255
Minc3s00003g00202	3.63422	-3.33896	1.41924	-2.35264	0.0186408	0.0436955	3.63422	0.702327	1.03132	0.680999	0.495872	NA	3.63422	-0.186142	1.06938	-0.174065	0.861814	0.918347	3.63422	0.319867	1.05352	0.303617	0.76142	NA
Minc3s00003g00206	228.41	-0.811253	0.247989	-3.27133	0.00107044	0.00366597	228.41	-0.63961	0.248343	-2.57551	0.0100093	0.101659	228.41	-0.425151	0.248125	-1.71345	0.086629	0.192787	228.41	-0.0320553	0.24726	-0.129642	0.896849	0.950545
Minc3s00003g00207	71.2886	-0.908738	0.233409	-3.89333	9.88772e-05	0.000431408	71.2886	-0.051471	0.228219	-0.225534	0.821564	0.926568	71.2886	-1.87239	0.256152	-7.30969	2.67757e-13	1.12788e-11	71.2886	-0.199285	0.231968	-0.859109	0.390281	0.623825
Minc3s00003g00208	106.208	-0.410488	0.229657	-1.7874	0.0738734	0.137901	106.208	-0.450097	0.231822	-1.94156	0.0521905	0.247804	106.208	-0.0625785	0.230118	-0.271941	0.785667	0.869976	106.208	-0.0413155	0.231035	-0.178828	0.858073	0.931031
Minc3s00003g00209	359.557	0.297119	0.152642	1.94651	0.051594	0.102826	359.557	0.0281306	0.153808	0.182894	0.854881	0.941504	359.557	-0.250077	0.155125	-1.6121	0.106941	0.224085	359.557	-0.298827	0.155863	-1.91724	0.0552075	0.196535
Minc3s00003g00213	0.904874	-2.74801	1.96487	-1.39857	0.161943	0.258985	0.904874	1.81914	1.72142	1.05677	0.290618	NA	0.904874	-1.62831	1.96487	-0.828712	0.407267	NA	0.904874	0.166291	1.83699	0.0905233	0.927871	NA
Minc3s00003g00214	1.7641	1.46397	1.44797	1.01105	0.311995	0.43345	1.7641	0.0646594	1.61002	0.0401605	0.967965	NA	1.7641	3.33571	1.39623	2.38909	0.0168902	0.0547623	1.7641	2.62462	1.42065	1.84747	0.0646784	NA
Minc3s00004g00215	0.445409	2.51998	6.03253	0.417732	0.676143	NA	0.445409	1.85064	6.0557	0.305603	0.759907	NA	0.445409	2.46587	6.04258	0.408083	0.683213	NA	0.445409	0	6.09297	0	1	NA
Minc3s00004g00216	0.578573	1.76433	2.95393	0.597282	0.550319	NA	0.578573	3.1709	2.90545	1.09136	0.275114	NA	0.578573	0	3.04089	0	1	NA	0.578573	1.33613	3.03061	0.440878	0.659302	NA
Minc3s00004g00218	53.6699	3.06792	0.300298	10.2163	1.67658e-24	7.11038e-23	53.6699	-0.209121	0.32979	-0.634105	0.526012	0.764469	53.6699	-1.70911	0.389193	-4.39143	1.12608e-05	0.000109161	53.6699	-0.371752	0.341343	-1.08909	0.276116	0.512419
Minc3s00004g00220	539.318	0.616243	0.215298	2.86228	0.004206	0.0121849	539.318	0.849466	0.215339	3.94479	7.98696e-05	0.00678146	539.318	2.10011	0.214331	9.79844	1.14337e-22	1.38958e-20	539.318	0.89106	0.21572	4.13063	3.61774e-05	0.000992342
Minc3s00004g00221	1.13182	1.07835	1.94335	0.554891	0.578969	0.686113	1.13182	2.04194	1.89239	1.07903	0.280576	NA	1.13182	1.56772	1.93633	0.809634	0.418151	0.579048	1.13182	2.05092	1.91103	1.0732	0.283179	NA
Minc3s00004g00222	42.2355	-0.749547	0.31257	-2.39801	0.0164844	0.0394045	42.2355	-0.222725	0.308593	-0.721744	0.470452	0.725791	42.2355	-0.361861	0.312928	-1.15637	0.24753	0.404928	42.2355	0.385633	0.304863	1.26494	0.205894	0.433891
Minc3s00004g00223	265.87	-0.378335	0.154424	-2.44998	0.0142865	0.0349256	265.87	-0.105746	0.154388	-0.684939	0.493382	0.741236	265.87	-0.259581	0.155595	-1.66831	0.0952542	0.206383	265.87	-0.31766	0.156557	-2.02904	0.0424542	0.167917
Minc3s00004g00224	100.928	-0.271425	0.25963	-1.04543	0.295824	0.416423	100.928	0.244883	0.258055	0.948958	0.342642	0.629298	100.928	0.803298	0.25606	3.13715	0.00170598	0.00841297	100.928	0.155114	0.260629	0.595152	0.551742	0.751834
Minc3s00004g00225	226.408	-0.510615	0.15062	-3.3901	0.000698672	0.00250732	226.408	-0.118862	0.149936	-0.792753	0.427922	0.697096	226.408	-0.04378	0.150342	-0.291202	0.770897	0.860264	226.408	0.15826	0.150081	1.0545	0.291655	0.528327
Minc3s00004g00227	45.807	-0.24011	0.251647	-0.954156	0.340004	0.463296	45.807	-0.130736	0.253451	-0.515824	0.605977	0.814944	45.807	-0.621816	0.263416	-2.36059	0.0182461	0.0583782	45.807	-0.182419	0.258528	-0.705608	0.480432	0.698169
Minc3s00004g00228	1.954	-0.0390906	1.08762	-0.0359414	0.971329	0.982799	1.954	0.251523	1.08564	0.231682	0.816785	NA	1.954	-0.310128	1.13781	-0.272566	0.785187	0.869768	1.954	0.0492207	1.1207	0.0439197	0.964968	NA
Minc3s00004g00229	164.521	0.735015	0.187533	3.91939	8.8772e-05	0.000391306	164.521	-0.276548	0.192889	-1.43372	0.151653	0.424124	164.521	-0.372657	0.194583	-1.91516	0.0554726	0.138298	164.521	-0.116352	0.193842	-0.600239	0.548347	0.749543
Minc3s00004g00230	0.532145	0.19376	2.80546	0.0690652	0.944938	NA	0.532145	-1.9745	2.89538	-0.681948	0.495272	NA	0.532145	-1.10862	2.89538	-0.382893	0.701799	NA	0.532145	0.406782	2.83155	0.143661	0.885768	NA
Minc3s00004g00231	70.0454	0.081838	0.211192	0.387506	0.698382	0.785559	70.0454	-0.314709	0.217519	-1.44681	0.14795	0.418941	70.0454	-0.38384	0.220288	-1.74245	0.0814299	0.184597	70.0454	-0.355323	0.222088	-1.59992	0.109616	0.299841
Minc3s00004g00232	161.562	1.31017	0.19384	6.75902	1.38931e-11	1.79997e-10	161.562	0.201111	0.198804	1.0116	0.311728	0.601728	161.562	0.180064	0.199838	0.901054	0.36756	0.531326	161.562	0.267881	0.200237	1.33782	0.180956	0.401896
Minc3s00004g00233	9.59947	0.0196145	0.536325	0.036572	0.970826	0.982527	9.59947	-0.302249	0.556705	-0.542924	0.587182	NA	9.59947	0.638487	0.530564	1.20341	0.228817	0.383063	9.59947	0.545738	0.537408	1.0155	0.309867	0.54669
Minc3s00004g00234	154.288	0.00276864	0.166281	0.0166503	0.986716	0.991807	154.288	-0.0153418	0.167831	-0.0914125	0.927165	0.973628	154.288	0.278669	0.167022	1.66845	0.0952258	0.206358	154.288	-0.220088	0.171507	-1.28326	0.199401	0.42525
Minc3s00004g00235	442.42	-0.192121	0.223778	-0.858531	0.390599	0.514918	442.42	-0.566068	0.224805	-2.51803	0.0118012	0.111505	442.42	0.291953	0.223704	1.30508	0.191864	0.338905	442.42	-0.910042	0.22643	-4.01909	5.84225e-05	0.00145605
Minc3s00004g00236	370.474	-1.4486	0.441095	-3.2841	0.0010231	0.00352253	370.474	0.0902465	0.439237	0.205462	0.837211	0.933625	370.474	-0.10045	0.439599	-0.228503	0.819255	0.891906	370.474	0.256304	0.439371	0.583344	0.559662	0.757807
Minc3s00004g00237	50.9951	0.0522722	0.293577	0.178052	0.858682	0.904278	50.9951	-0.235684	0.298746	-0.788914	0.430162	0.698818	50.9951	-1.17966	0.316482	-3.7274	0.000193463	0.00131489	50.9951	0.406166	0.295369	1.37511	0.169097	0.386796
Minc3s00004g00238	38.6469	-0.868135	0.38089	-2.27923	0.0226537	0.0515407	38.6469	0.181368	0.372307	0.487145	0.626156	0.827389	38.6469	-0.580096	0.382728	-1.51569	0.129599	0.257175	38.6469	-0.404129	0.382369	-1.05691	0.290554	0.526949
Minc3s00004g00239	2.93149	-1.30852	1.07956	-1.21208	0.22548	0.336548	2.93149	-0.513576	1.05751	-0.485645	0.627219	NA	2.93149	-2.21983	1.17956	-1.88191	0.059848	0.146483	2.93149	-2.27496	1.20485	-1.88816	0.0590039	NA
Minc3s00004g00240	24.0475	0.264056	0.360785	0.731893	0.464234	0.585713	24.0475	-0.195343	0.37072	-0.52693	0.598242	0.810942	24.0475	-1.02377	0.394006	-2.59836	0.00936698	0.0342089	24.0475	-0.35537	0.380083	-0.93498	0.349798	0.586088
Minc3s00004g00241	9.85861	1.09686	0.595277	1.8426	0.0653869	0.124868	9.85861	0.448294	0.61218	0.732291	0.463991	NA	9.85861	-0.403795	0.64669	-0.624403	0.532363	0.681131	9.85861	0.290423	0.625503	0.464302	0.642431	0.810828
Minc3s00004g00242	1.07229	-4.24708	2.19078	-1.93861	0.0525482	0.104368	1.07229	-3.27192	2.19078	-1.4935	0.135307	NA	1.07229	-3.84873	2.19078	-1.75679	0.0789543	0.180453	1.07229	-0.706718	2.02961	-0.348203	0.727687	NA
Minc3s00004g00244	5.86049	-1.77236	0.757051	-2.34114	0.0192251	0.0448299	5.86049	-0.315258	0.68941	-0.457287	0.647465	NA	5.86049	-0.780597	0.717653	-1.08771	0.276724	0.437367	5.86049	-0.316727	0.702223	-0.451035	0.651964	NA
Minc3s00004g00246	1.02496	-0.647091	1.81373	-0.356773	0.721262	0.803069	1.02496	-1.71117	1.9084	-0.896649	0.369906	NA	1.02496	2.49113	1.64501	1.51435	0.129936	0.257537	1.02496	0.647423	1.73673	0.372783	0.70931	NA
Minc3s00004g00250	0.291298	0.0396733	4.67805	0.00848074	0.993233	NA	0.291298	0	4.67805	0	1	NA	0.291298	0	4.67805	0	1	NA	0.291298	0	4.67805	0	1	NA
Minc3s00004g00251	80.3403	0.211756	0.302153	0.700825	0.483412	0.6018	80.3403	-0.0783923	0.30515	-0.256898	0.797258	0.915062	80.3403	-0.0840708	0.306263	-0.274505	0.783696	0.868703	80.3403	-0.263045	0.308914	-0.851516	0.394483	0.627393
Minc3s00004g00252	31.8579	0.62848	0.290471	2.16366	0.0304908	0.0660949	31.8579	0.0692564	0.301279	0.229875	0.818189	0.925113	31.8579	-0.230734	0.310032	-0.744227	0.456739	0.614114	31.8579	0.270688	0.303105	0.893052	0.371829	0.606019
Minc3s00004g00254	0.331068	0.046758	3.04872	0.0153369	0.987763	NA	0.331068	0.264431	3.04476	0.0868479	0.930792	NA	0.331068	-1.00462	3.05157	-0.329212	0.741995	NA	0.331068	-0.122754	3.05157	-0.0402264	0.967913	NA
Minc3s00004g00255	24.7914	0.884568	0.380998	2.32171	0.0202485	0.0468835	24.7914	0.211143	0.393203	0.536983	0.591279	0.806314	24.7914	0.308742	0.394165	0.783283	0.433461	0.592649	24.7914	0.629065	0.391318	1.60756	0.107933	0.297099
Minc3s00004g00257	0.622689	1.64867	2.27727	0.723966	0.469086	NA	0.622689	0.792301	2.36303	0.33529	0.737406	NA	0.622689	0.37311	2.4108	0.154766	0.877006	NA	0.622689	-0.122769	2.42597	-0.0506063	0.959639	NA
Minc3s00004g00260	94.3879	0.203534	0.298563	0.681711	0.495422	0.61306	94.3879	-0.117433	0.301547	-0.389434	0.696955	0.866251	94.3879	-0.14299	0.302746	-0.472311	0.636705	0.765692	94.3879	0.149493	0.301793	0.49535	0.620353	0.797764
Minc3s00004g00261	74.0737	0.876324	0.225935	3.87866	0.000105034	0.000456014	74.0737	0.308509	0.231342	1.33357	0.182346	0.462807	74.0737	-0.158773	0.237771	-0.667754	0.504291	0.657311	74.0737	0.167281	0.235728	0.709634	0.477931	0.696059
Minc3s00004g00263	7.66115	1.34701	0.605178	2.22581	0.0260268	0.0578443	7.66115	-0.455442	0.65245	-0.698048	0.485147	NA	7.66115	-0.11319	0.644956	-0.175501	0.860686	0.917622	7.66115	-0.354618	0.661484	-0.536095	0.591893	0.779744
Minc3s00004g00264	78.0744	-0.579688	0.237039	-2.44554	0.0144635	0.0353043	78.0744	0.0095668	0.234209	0.0408473	0.967418	0.988141	78.0744	-1.23039	0.251489	-4.89242	9.96047e-07	1.27077e-05	78.0744	0.627737	0.232037	2.70533	0.00682363	0.0499742
Minc3s00004g00265	61.2101	-0.318353	0.229631	-1.38637	0.165634	0.26393	61.2101	0.198214	0.227083	0.87287	0.382734	0.660957	61.2101	0.12468	0.229289	0.543766	0.586603	0.726259	61.2101	0.0166366	0.232284	0.0716217	0.942903	0.974689
Minc3s00004g00266	0.910966	-3.4183	2.1518	-1.58857	0.112156	0.193527	0.910966	-1.46325	2.02967	-0.720928	0.470954	NA	0.910966	-3.01995	2.1518	-1.40345	0.160482	NA	0.910966	-0.921134	2.00992	-0.458294	0.646741	NA
Minc3s00004g00269	113.552	0.260407	0.204735	1.27193	0.2034	0.31062	113.552	0.358585	0.205715	1.74311	0.0813137	0.311567	113.552	0.840134	0.20386	4.12113	3.7702e-05	0.000317681	113.552	-0.0339715	0.211323	-0.160756	0.872286	0.937961
Minc3s00004g00270	1.40625	0.973728	1.37329	0.709045	0.478296	0.597412	1.40625	-0.132108	1.4467	-0.0913169	0.927241	NA	1.40625	1.17348	1.38103	0.849709	0.395487	0.558316	1.40625	-2.89334	1.67181	-1.73066	0.0835125	NA
Minc3s00004g00271	3.98055	1.28444	0.946968	1.35637	0.174982	0.275893	3.98055	1.523	0.947638	1.60715	0.108021	NA	3.98055	2.20376	0.93278	2.36257	0.0181487	0.0581121	3.98055	0.0564955	1.05714	0.0534418	0.95738	NA
Minc3s00004g00272	6.506	-0.161289	0.783432	-0.205875	0.836888	0.888525	6.506	-0.653957	0.80543	-0.811935	0.416829	NA	6.506	-0.108441	0.792676	-0.136803	0.891186	0.936109	6.506	-1.95821	0.907776	-2.15715	0.0309943	NA
Minc3s00004g00273	2.30619	1.33785	1.23036	1.08737	0.276873	0.395159	2.30619	1.73251	1.22392	1.41554	0.15691	NA	2.30619	2.57467	1.19915	2.14707	0.0317878	0.0901372	2.30619	0.326062	1.36234	0.239341	0.810842	NA
Minc3s00004g00277	131.038	0.195181	0.186435	1.04692	0.295138	0.415825	131.038	0.442406	0.186504	2.3721	0.0176872	0.139239	131.038	-0.218918	0.191602	-1.14256	0.25322	0.411712	131.038	-0.00603083	0.191126	-0.0315542	0.974828	0.989098
Minc3s00004g00278	257.893	-0.560278	0.169996	-3.29584	0.000981292	0.00339465	257.893	-0.0340342	0.169076	-0.201296	0.840467	0.935259	257.893	-0.0391913	0.169623	-0.231049	0.817276	0.890709	257.893	-0.445564	0.172012	-2.59031	0.00958888	0.0636396
Minc3s00004g00279	0.30088	0.0395852	6.28782	0.00629554	0.994977	NA	0.30088	2.53278	6.23398	0.406286	0.684532	NA	0.30088	0	6.28782	0	1	NA	0.30088	0.59844	6.28782	0.0951746	0.924176	NA
Minc3s00004g00280	288.533	-0.505681	0.123338	-4.09996	4.1322e-05	0.00019461	288.533	-0.0173969	0.122277	-0.142275	0.886863	0.955305	288.533	-0.179957	0.123786	-1.45377	0.146009	0.279676	288.533	0.317965	0.122151	2.60305	0.00923997	0.0619421
Minc3s00004g00281	0.656437	0.0396759	3.00016	0.0132246	0.989449	NA	0.656437	3.12443	2.86414	1.09088	0.275325	NA	0.656437	1.52885	2.96164	0.516218	0.605702	NA	0.656437	0	3.00016	0	1	NA
Minc3s00004g00282	256.104	-0.859689	0.255666	-3.36254	0.000772278	0.00273803	256.104	-0.522387	0.255452	-2.04495	0.0408594	0.217674	256.104	-1.25351	0.258929	-4.84114	1.29094e-06	1.59786e-05	256.104	-0.337282	0.255812	-1.31848	0.187344	0.410565
Minc3s00004g00283	728.418	-0.463984	0.109319	-4.24431	2.19271e-05	0.000108756	728.418	0.0512926	0.108789	0.471486	0.637293	0.833958	728.418	0.526792	0.10824	4.86688	1.13371e-06	1.42426e-05	728.418	-0.113442	0.109855	-1.03265	0.301767	0.538253
Minc3s00004g00284	5.77637	0.793448	0.829549	0.956482	0.338829	0.461919	5.77637	0.0533076	0.85561	0.0623036	0.950321	NA	5.77637	0.998075	0.833752	1.19709	0.231272	0.385849	5.77637	0.253388	0.859494	0.294811	0.768138	NA
Minc3s00004g00286	0.346969	-1.93814	2.94806	-0.65743	0.510905	NA	0.346969	0.126439	2.85353	0.0443097	0.964658	NA	0.346969	-1.5398	2.94806	-0.522308	0.601456	NA	0.346969	-0.574684	2.93302	-0.195936	0.84466	NA
Minc3s00004g00287	0.391601	2.35576	3.55874	0.661964	0.507995	NA	0.391601	-1.14915	3.67371	-0.312803	0.754431	NA	0.391601	-1.00461	3.67371	-0.27346	0.7845	NA	0.391601	-0.122754	3.67371	-0.0334141	0.973344	NA
Minc3s00005g00288	6.69102	-1.03801	0.70426	-1.47391	0.140506	0.231334	6.69102	-1.1914	0.723471	-1.64678	0.0996025	NA	6.69102	-0.547356	0.700985	-0.780839	0.434897	0.593769	6.69102	-0.753021	0.71672	-1.05065	0.29342	NA
Minc3s00005g00289	10.0805	-0.320976	0.511599	-0.627397	0.530399	0.643718	10.0805	0.241594	0.502904	0.480397	0.630945	NA	10.0805	-0.800285	0.548116	-1.46006	0.144272	0.277273	10.0805	0.293797	0.509984	0.576091	0.564553	0.761254
Minc3s00005g00290	212.074	-0.216155	0.178427	-1.21145	0.225724	0.336811	212.074	0.0626818	0.178367	0.351421	0.725273	0.880947	212.074	-0.402191	0.181196	-2.21965	0.0264429	0.0779671	212.074	-0.0961693	0.180374	-0.533165	0.593919	0.780867
Minc3s00005g00291	81.8398	0.381994	0.202199	1.8892	0.0588651	0.114431	81.8398	0.276232	0.204787	1.34887	0.177378	0.456763	81.8398	-0.0123413	0.208826	-0.0590983	0.952874	0.97325	81.8398	-0.205058	0.212922	-0.963064	0.335515	0.573038
Minc3s00005g00292	10.4015	3.4876	1.11371	3.13152	0.00173901	0.00561806	10.4015	0.895079	1.26393	0.708172	0.478839	NA	10.4015	6.69016	1.0912	6.13098	8.7338e-10	2.11662e-08	10.4015	2.51736	1.16161	2.16712	0.0302259	0.13617
Minc3s00005g00293	167.407	0.608643	0.186376	3.26567	0.00109205	0.00373157	167.407	0.179194	0.189197	0.947125	0.343575	0.630046	167.407	0.735724	0.187413	3.92568	8.64855e-05	0.000650903	167.407	-0.527168	0.196507	-2.68269	0.00730331	0.0525187
Minc3s00005g00294	15.1161	-0.445929	0.395936	-1.12627	0.260053	0.376478	15.1161	-0.115125	0.393982	-0.292208	0.770128	0.902748	15.1161	-0.363135	0.405353	-0.895847	0.370334	0.534075	15.1161	0.256386	0.392334	0.653489	0.513441	0.723686
Minc3s00005g00295	34.515	-0.539144	0.425696	-1.2665	0.205334	0.312861	34.515	-0.432298	0.427334	-1.01162	0.311721	0.601728	34.515	0.461358	0.42089	1.09615	0.273013	0.433372	34.515	-0.805318	0.436835	-1.84353	0.0652517	0.217805
Minc3s00005g00296	9.38546	-0.358667	0.494579	-0.725198	0.468331	0.589133	9.38546	-0.490221	0.507383	-0.966175	0.333957	NA	9.38546	0.846991	0.476429	1.77779	0.0754386	0.174628	9.38546	-0.295893	0.511645	-0.578317	0.56305	0.760268
Minc3s00005g00297	293.752	-0.138865	0.127968	-1.08515	0.277854	0.39612	293.752	-0.37142	0.129847	-2.86044	0.0042306	0.063363	293.752	-0.973471	0.134175	-7.25526	4.00884e-13	1.64227e-11	293.752	-0.195123	0.13045	-1.49577	0.134714	0.338464
Minc3s00005g00298	653.449	-1.69911	0.262063	-6.48358	8.95725e-11	1.03986e-09	653.449	-0.200517	0.260485	-0.769783	0.441429	0.707098	653.449	-1.42236	0.262358	-5.42142	5.91276e-08	1.0079e-06	653.449	-0.061007	0.260629	-0.234076	0.814926	0.909739
Minc3s00005g00299	123.949	0.322189	0.207093	1.55577	0.119763	0.203972	123.949	-0.152321	0.210753	-0.722746	0.469836	0.725312	123.949	0.0729359	0.210327	0.346774	0.728761	0.831834	123.949	-0.15644	0.212913	-0.734761	0.462485	0.683364
Minc3s00005g00300	144.583	-0.501442	0.21449	-2.33783	0.0193961	0.0451972	144.583	0.252775	0.212086	1.19185	0.23332	0.522372	144.583	-0.160577	0.214943	-0.747072	0.45502	0.612555	144.583	0.198808	0.213765	0.93003	0.352355	0.588345
Minc3s00005g00301	163.819	-2.31991	0.24038	-9.65099	4.86845e-22	1.69028e-20	163.819	-0.695277	0.229721	-3.02662	0.00247305	0.0472704	163.819	-0.933366	0.23189	-4.02504	5.69657e-05	0.000453597	163.819	-0.307518	0.229339	-1.34089	0.179956	0.400652
Minc3s00005g00302	20.5857	0.56905	0.422562	1.34667	0.178087	0.279887	20.5857	0.245552	0.431547	0.569004	0.569353	0.792175	20.5857	0.879797	0.423927	2.07535	0.0379543	0.103484	20.5857	0.0819441	0.441672	0.185531	0.852812	0.928276
Minc3s00005g00303	272.801	-0.035599	0.113015	-0.314993	0.752767	0.82718	272.801	-0.157473	0.114696	-1.37296	0.169766	0.446889	272.801	-0.477599	0.117423	-4.06734	4.75524e-05	0.000388639	272.801	-0.164314	0.116415	-1.41145	0.158112	0.371736
Minc3s00005g00304	12.3282	0.985608	0.497633	1.98059	0.0476369	0.0961404	12.3282	0.367772	0.517636	0.710484	0.477404	0.730151	12.3282	1.16687	0.501838	2.32519	0.0200618	0.0628997	12.3282	0.970854	0.50956	1.90528	0.0567439	0.199865
Minc3s00005g00305	278.892	-1.084	0.170183	-6.36957	1.89554e-10	2.1071e-09	278.892	-0.29449	0.168172	-1.75112	0.0799253	0.308655	278.892	-0.393423	0.16906	-2.32712	0.0199591	0.0626734	278.892	-0.394337	0.169655	-2.32434	0.0201071	0.10445
Minc3s00005g00306	62.7408	-0.634078	0.336143	-1.88634	0.0592498	0.115041	62.7408	-0.761233	0.340185	-2.2377	0.0252407	0.169315	62.7408	-0.693881	0.341242	-2.0334	0.0420122	0.111645	62.7408	-0.0677755	0.336157	-0.201618	0.840215	0.922024
Minc3s00005g00307	234.582	-0.540578	0.130705	-4.13585	3.53644e-05	0.000168758	234.582	-0.171982	0.13016	-1.32131	0.186397	0.468442	234.582	-0.58789	0.133481	-4.40429	1.06129e-05	0.000103839	234.582	-0.216719	0.132067	-1.64097	0.100803	0.284992
Minc3s00005g00308	433.06	-0.391166	0.163523	-2.39211	0.0167517	0.0399322	433.06	-0.0019743	0.16324	-0.0120945	0.99035	0.995975	433.06	0.490041	0.162596	3.01386	0.00257947	0.0119243	433.06	-0.0319609	0.164056	-0.194817	0.845536	0.924142
Minc3s00005g00310	208.603	-0.852341	0.19726	-4.3209	1.55395e-05	7.92687e-05	208.603	-0.222978	0.195819	-1.13869	0.254832	0.544692	208.603	-0.732119	0.198724	-3.68411	0.000229507	0.00152357	208.603	-0.343941	0.197533	-1.74119	0.0816509	0.25056
Minc3s00005g00311	796.945	-0.659846	0.111372	-5.92471	3.12854e-09	2.946e-08	796.945	-0.0899595	0.110816	-0.811794	0.41691	0.690143	796.945	-0.020739	0.110966	-0.186895	0.851743	0.912236	796.945	-0.368064	0.111984	-3.28674	0.00101353	0.0128598
Minc3s00005g00312	176.908	-0.889582	0.271678	-3.2744	0.00105887	0.00363266	176.908	0.327066	0.267949	1.22063	0.222227	0.510272	176.908	0.299015	0.268504	1.11363	0.265437	0.425046	176.908	0.608025	0.26802	2.26858	0.0232939	0.114992
Minc3s00005g00313	134.591	0.481711	0.237161	2.03115	0.0422393	0.0869522	134.591	-0.00131375	0.240857	-0.00545446	0.995648	0.998377	134.591	0.900964	0.237169	3.79882	0.000145388	0.00102465	134.591	0.33343	0.240679	1.38537	0.165939	0.382958
Minc3s00005g00315	776.633	-0.428125	0.253552	-1.68851	0.0913139	0.163936	776.633	-0.581908	0.253929	-2.29162	0.0219276	0.156451	776.633	-0.831647	0.254419	-3.26881	0.00108002	0.0057382	776.633	-0.184867	0.253838	-0.728288	0.466438	0.686574
Minc3s00005g00316	7.29015	-1.52271	0.691355	-2.20251	0.0276296	0.0608615	7.29015	-1.81127	0.720371	-2.51435	0.0119251	NA	7.29015	-0.647251	0.673303	-0.961307	0.336398	0.500319	7.29015	-0.808249	0.684897	-1.1801	0.23796	0.470665
Minc3s00005g00318	280.946	0.0180647	0.560912	0.0322058	0.974308	0.984794	280.946	-0.481618	0.561738	-0.857371	0.39124	0.668308	280.946	-0.105237	0.56146	-0.187434	0.85132	0.911843	280.946	-0.325733	0.561959	-0.579639	0.562158	0.75965
Minc3s00005g00320	983.536	0.808753	0.0874654	9.24654	2.31868e-20	7.04306e-19	983.536	0.0389814	0.0888352	0.438806	0.660802	0.846854	983.536	-0.511021	0.0904914	-5.64718	1.63105e-08	3.11171e-07	983.536	-0.319882	0.0903745	-3.53951	0.000400864	0.00631112
Minc3s00005g00321	0.271445	0.753617	3.99607	0.18859	0.850414	NA	0.271445	0	3.9976	0	1	NA	0.271445	1.64098	3.96205	0.414175	0.678746	NA	0.271445	0	3.9976	0	1	NA
Minc3s00005g00322	901.99	-0.358211	0.116913	-3.06391	0.00218465	0.00686564	901.99	-0.128112	0.116966	-1.09529	0.273389	0.562858	901.99	0.22192	0.116681	1.90194	0.0571792	0.141382	901.99	-0.0312305	0.117325	-0.266189	0.790094	0.896956
Minc3s00005g00323	993.415	0.676506	0.123709	5.46854	4.53746e-08	3.57702e-07	993.415	-0.300521	0.125086	-2.40251	0.0162828	0.133458	993.415	-0.0426418	0.124929	-0.341329	0.732856	0.834679	993.415	-0.161018	0.125376	-1.28428	0.199043	0.424797
Minc3s00005g00324	883.761	0.611177	0.191966	3.18378	0.00145363	0.00480491	883.761	0.122748	0.192586	0.637367	0.523886	0.762643	883.761	1.16419	0.191889	6.06699	1.30333e-09	3.031e-08	883.761	-0.323436	0.193625	-1.67042	0.0948361	0.274579
Minc3s00005g00325	956.949	-0.648083	0.126974	-5.10407	3.32422e-07	2.28837e-06	956.949	-0.37499	0.126962	-2.95357	0.00314118	0.0540957	956.949	-0.989331	0.128335	-7.70894	1.26863e-14	6.43412e-13	956.949	-0.37778	0.127427	-2.96468	0.00303001	0.0285277
Minc3s00005g00326	8.35024	0.166922	0.473294	0.352681	0.724327	0.805146	8.35024	-1.01881	0.530554	-1.92028	0.0548228	NA	8.35024	-0.187048	0.497096	-0.376281	0.706708	0.816718	8.35024	-0.385015	0.512822	-0.750776	0.452788	0.674454
Minc3s00005g00327	581.774	-0.366172	0.113636	-3.22232	0.00127158	0.00427142	581.774	0.157647	0.113021	1.39484	0.163064	0.438782	581.774	0.234773	0.113199	2.07398	0.0380811	0.103744	581.774	0.11272	0.113873	0.989871	0.322237	0.559859
Minc3s00005g00328	5122.39	-1.8254	0.124914	-14.6132	2.3132e-48	4.35402e-46	5122.39	-0.437251	0.12449	-3.51233	0.000444193	0.0185367	5122.39	-0.568542	0.124571	-4.564	5.0189e-06	5.33496e-05	5122.39	-0.0690199	0.124475	-0.554488	0.579245	0.770839
Minc3s00005g00329	1.05994	0.378908	1.92811	0.196518	0.844205	0.893884	1.05994	1.67202	1.88206	0.888401	0.374325	NA	1.05994	0.767234	1.92977	0.397577	0.690942	0.805646	1.05994	-0.0112661	2.00985	-0.00560542	0.995528	NA
Minc3s00005g00330	227.971	-0.281978	0.152353	-1.85082	0.0641958	0.122978	227.971	0.0487467	0.152058	0.320579	0.748529	0.892532	227.971	0.00763306	0.152932	0.0499114	0.960193	0.977622	227.971	0.120411	0.153115	0.786411	0.431627	0.656884
Minc3s00005g00331	44.4412	1.24726	0.303107	4.1149	3.87341e-05	0.000183531	44.4412	0.0950341	0.318334	0.298535	0.765295	0.900619	44.4412	0.76013	0.311154	2.44294	0.0145681	0.0486158	44.4412	1.14023	0.308657	3.69416	0.000220616	0.00400463
Minc3s00005g00332	325.713	-0.897449	0.233536	-3.84287	0.000121602	0.00052186	325.713	-0.508821	0.233189	-2.18201	0.0291091	0.182447	325.713	0.358738	0.231696	1.54831	0.121547	0.245763	325.713	-0.388891	0.233718	-1.66393	0.0961262	0.277015
Minc3s00005g00333	249.221	0.422857	0.130446	3.24163	0.0011885	0.00402461	249.221	0.0166871	0.132921	0.125541	0.900095	0.961078	249.221	-0.155426	0.13458	-1.1549	0.248132	0.40557	249.221	-0.207795	0.135821	-1.52992	0.126037	0.325231
Minc3s00005g00334	1464.76	1.08889	0.146077	7.45421	9.04057e-14	1.49283e-12	1464.76	0.553479	0.146643	3.77432	0.000160442	0.00994175	1464.76	2.47836	0.145703	17.0096	6.96964e-65	6.18113e-62	1464.76	0.369324	0.14718	2.50934	0.0120956	0.0744112
Minc3s00005g00335	243.391	0.313946	0.141387	2.22047	0.026387	0.0585555	243.391	0.073387	0.143516	0.511349	0.609107	0.817182	243.391	1.12066	0.140167	7.99516	1.2941e-15	7.47617e-14	243.391	0.0305981	0.145465	0.210346	0.833397	0.918947
Minc3s00005g00336	427.198	0.800735	0.152067	5.26567	1.39678e-07	1.02313e-06	427.198	0.194671	0.153799	1.26575	0.205601	0.491254	427.198	0.734444	0.152914	4.80298	1.56325e-06	1.89987e-05	427.198	0.144713	0.154858	0.934487	0.350053	0.58633
Minc3s00005g00337	921.921	0.256465	0.193324	1.32661	0.184638	0.288088	921.921	0.0336233	0.193665	0.173616	0.862167	0.945458	921.921	0.0474349	0.193791	0.244773	0.806632	0.88373	921.921	-0.415538	0.194478	-2.13668	0.0326238	0.143143
Minc3s00005g00338	2446.38	0.332313	0.0936069	3.55009	0.000385099	0.00146768	2446.38	0.0131782	0.0940125	0.140175	0.888521	0.956	2446.38	0.571965	0.0937185	6.10301	1.04092e-09	2.48051e-08	2446.38	0.743344	0.0937025	7.93303	2.13867e-15	6.25313e-13
Minc3s00005g00339	268.976	0.415002	0.174855	2.37341	0.0176248	0.0416463	268.976	-0.0452579	0.176724	-0.256094	0.797878	0.915208	268.976	-0.119037	0.177539	-0.670481	0.502551	0.655903	268.976	-0.312974	0.179007	-1.74839	0.0803963	0.248098
Minc3s00005g00340	4643.76	-0.928386	0.0902731	-10.2842	8.30422e-25	3.63692e-23	4643.76	0.192364	0.0899024	2.13969	0.0323796	0.193365	4643.76	-0.336482	0.0901829	-3.73111	0.000190638	0.00129811	4643.76	0.510011	0.0898988	5.67317	1.40179e-08	1.37629e-06
Minc3s00005g00342	68.0055	0.517021	0.244579	2.11392	0.0345217	0.0733334	68.0055	0.576906	0.24581	2.34696	0.0189271	0.144099	68.0055	0.0218184	0.251681	0.0866904	0.930918	0.959883	68.0055	-0.499676	0.260417	-1.91875	0.0550161	0.196061
Minc3s00005g00343	21.7406	0.51049	0.348087	1.46656	0.142496	0.233815	21.7406	0.555213	0.350981	1.58189	0.113675	0.369365	21.7406	-0.0555603	0.365083	-0.152185	0.879041	0.928566	21.7406	-0.171063	0.372032	-0.459806	0.645656	0.812821
Minc3s00005g00344	194.404	0.210553	0.183202	1.1493	0.250433	0.365806	194.404	0.0262504	0.184757	0.142081	0.887016	0.955344	194.404	-0.276354	0.186913	-1.47852	0.139269	0.270734	194.404	-0.205133	0.187356	-1.09488	0.273568	0.50993
Minc3s00005g00345	105.809	-0.387531	0.2151	-1.80163	0.0716039	0.134504	105.809	-0.446372	0.217229	-2.05484	0.0398943	0.215528	105.809	-0.892812	0.222626	-4.01037	6.06228e-05	0.000478651	105.809	-0.768592	0.222947	-3.44742	0.000565972	0.00823336
Minc3s00005g00346	185.415	0.225776	0.158064	1.42838	0.153182	0.248004	185.415	0.10687	0.159686	0.669248	0.503337	0.747996	185.415	-0.218181	0.162394	-1.34353	0.1791	0.323124	185.415	-0.0496978	0.162289	-0.30623	0.759429	0.879663
Minc3s00005g00347	119.625	-1.62987	0.47212	-3.45224	0.000555952	0.00204127	119.625	-0.988846	0.470778	-2.10045	0.035689	0.203808	119.625	-1.32286	0.472613	-2.79903	0.00512572	0.0210665	119.625	-0.749495	0.470992	-1.59131	0.111539	0.302712
Minc3s00005g00348	133.417	-0.279395	0.217299	-1.28576	0.198525	0.30504	133.417	-0.0758997	0.217641	-0.348738	0.727286	0.881892	133.417	0.965829	0.213652	4.52058	6.16697e-06	6.41811e-05	133.417	-0.375827	0.222092	-1.69221	0.0906059	0.266588
Minc3s00005g00349	70.1723	-0.705999	0.344136	-2.05151	0.0402173	0.0834348	70.1723	0.279905	0.339181	0.825237	0.409237	0.684417	70.1723	-0.30973	0.344331	-0.899513	0.36838	0.532243	70.1723	0.204259	0.341496	0.598132	0.549752	0.750462
Minc3s00005g00350	0.51556	-1.40297	2.8677	-0.489232	0.624677	NA	0.51556	0.299667	2.85837	0.104838	0.916504	NA	0.51556	1.7814	2.75675	0.646196	0.518153	NA	0.51556	0.614375	2.85679	0.215057	0.829723	NA
Minc3s00005g00351	3224.37	-0.857819	0.204614	-4.19237	2.76053e-05	0.000134353	3224.37	-0.298332	0.204528	-1.45864	0.144665	0.413872	3224.37	0.79495	0.204346	3.89021	0.000100157	0.000739382	3224.37	-0.807346	0.204818	-3.94178	8.08807e-05	0.00184404
Minc3s00005g00352	525.999	0.655792	0.161393	4.06332	4.83796e-05	0.000224845	525.999	0.441814	0.162063	2.72619	0.00640692	0.0795612	525.999	0.68237	0.161934	4.21389	2.51011e-05	0.000223458	525.999	0.398484	0.16271	2.44905	0.0143236	0.0835211
Minc3s00005g00353	159.388	0.784604	0.18136	4.32624	1.51679e-05	7.75503e-05	159.388	0.588677	0.18327	3.21208	0.00131777	0.032925	159.388	0.93123	0.182423	5.10477	3.31199e-07	4.72726e-06	159.388	-0.049798	0.189597	-0.262651	0.792819	0.898252
Minc3s00005g00354	92.9701	-0.352892	0.235607	-1.4978	0.134185	0.223178	92.9701	-0.444045	0.238052	-1.86533	0.0621357	0.269793	92.9701	-0.46338	0.239481	-1.93493	0.0529989	0.133336	92.9701	-0.383095	0.240116	-1.59546	0.11061	0.301198
Minc3s00005g00355	22.4654	-0.674893	0.336188	-2.00748	0.0446981	0.0911093	22.4654	0.146015	0.324025	0.450628	0.652258	0.842241	22.4654	-0.168678	0.333619	-0.505601	0.613137	0.747376	22.4654	0.142721	0.330129	0.432318	0.665511	0.823447
Minc3s00005g00356	15.0265	-1.9563	0.626569	-3.12224	0.00179478	0.00577863	15.0265	-0.657517	0.600801	-1.0944	0.273779	0.563186	15.0265	-0.432468	0.599635	-0.721218	0.470776	0.627026	15.0265	-0.727166	0.608175	-1.19565	0.231832	0.463294
Minc3s00005g00357	202.841	0.411032	0.207339	1.98242	0.0474324	0.0957854	202.841	0.214717	0.208612	1.02926	0.303356	0.593696	202.841	-0.283895	0.211264	-1.34379	0.179016	0.323009	202.841	0.00750144	0.210587	0.0356216	0.971584	0.988148
Minc3s00005g00359	28.6125	2.04812	0.39847	5.13995	2.74815e-07	1.91981e-06	28.6125	0.571823	0.413612	1.38251	0.166815	0.44343	28.6125	0.608705	0.415386	1.4654	0.142813	0.27529	28.6125	0.281566	0.424293	0.663612	0.506939	0.718906
Minc3s00006g00360	188.891	-0.64801	0.162744	-3.98178	6.8402e-05	0.00030861	188.891	-0.229786	0.161892	-1.41938	0.155789	0.429286	188.891	-0.146545	0.162269	-0.903101	0.366473	0.530292	188.891	-0.135828	0.16306	-0.832997	0.404847	0.635509
Minc3s00006g00361	52.4891	-0.349723	0.255267	-1.37003	0.170678	0.270398	52.4891	-0.222198	0.256982	-0.864644	0.387234	0.664734	52.4891	0.404776	0.251403	1.61007	0.107383	0.224752	52.4891	-0.0268712	0.258543	-0.103933	0.917222	0.962058
Minc3s00006g00362	643.566	-0.575285	0.100929	-5.69989	1.19884e-08	1.03949e-07	643.566	-0.283862	0.100858	-2.81447	0.00488576	0.0686243	643.566	-0.335437	0.101395	-3.30823	0.000938879	0.00509398	643.566	-0.35611	0.101894	-3.4949	0.000474247	0.00719028
Minc3s00006g00363	225.358	0.790473	0.160895	4.91297	8.97077e-07	5.72925e-06	225.358	0.0187267	0.164271	0.113999	0.909239	0.965547	225.358	-0.0623973	0.165426	-0.377192	0.706031	0.816224	225.358	-0.0680768	0.166297	-0.40937	0.682268	0.832979
Minc3s00006g00364	62.0851	-0.0865829	0.224674	-0.385372	0.699962	0.7867	62.0851	0.191449	0.224457	0.852946	0.393689	0.671091	62.0851	0.596879	0.221912	2.6897	0.00715155	0.0275791	62.0851	0.262112	0.227218	1.15357	0.248677	0.483454
Minc3s00006g00365	44.6172	-0.692621	0.330796	-2.0938	0.0362774	0.0764764	44.6172	0.0190959	0.325024	0.0587522	0.953149	0.98287	44.6172	0.158811	0.325188	0.488367	0.62529	0.75688	44.6172	0.186112	0.32662	0.569812	0.568805	0.764006
Minc3s00006g00366	246.938	0.20806	0.121828	1.70782	0.0876701	0.158595	246.938	0.143321	0.12323	1.16304	0.244815	0.534769	246.938	-0.131162	0.125574	-1.04449	0.296257	0.458361	246.938	0.0994184	0.125106	0.794672	0.426805	0.652388
Minc3s00006g00367	132.203	-0.591806	0.335926	-1.76172	0.078117	0.144418	132.203	-0.76282	0.337858	-2.25781	0.0239574	0.164071	132.203	-1.37351	0.34301	-4.00428	6.22072e-05	0.00048943	132.203	-0.147565	0.336428	-0.438622	0.660936	0.820679
Minc3s00006g00368	92.9471	-0.461835	0.533455	-0.865745	0.38663	0.511315	92.9471	-1.29908	0.537542	-2.4167	0.0156618	0.130985	92.9471	-0.340455	0.534294	-0.637206	0.52399	0.674019	92.9471	-0.827899	0.536719	-1.54252	0.122947	0.320359
Minc3s00006g00369	578.901	-0.771387	0.132898	-5.80436	6.46135e-09	5.81938e-08	578.901	-0.252256	0.132337	-1.90617	0.0566282	0.257944	578.901	-0.169975	0.132494	-1.28289	0.19953	0.348283	578.901	-0.0812213	0.132621	-0.612432	0.540252	0.743598
Minc3s00006g00370	289.927	-0.696363	0.181627	-3.83404	0.000126058	0.000538361	289.927	-0.166911	0.180855	-0.922902	0.356058	0.639895	289.927	-0.308575	0.181734	-1.69795	0.0895169	0.197407	289.927	-0.388145	0.182531	-2.12646	0.033465	0.145135
Minc3s00006g00371	39.26	-0.230751	0.281781	-0.818902	0.412842	0.536202	39.26	-0.0129839	0.282292	-0.0459947	0.963314	0.986969	39.26	-0.778369	0.297724	-2.6144	0.0089385	0.0329264	39.26	-0.0784258	0.287517	-0.272769	0.785031	0.894263
Minc3s00006g00372	24.1053	1.57475	0.390549	4.03214	5.52722e-05	0.000254199	24.1053	0.402059	0.406377	0.989374	0.32248	0.611624	24.1053	1.17968	0.39766	2.96656	0.00301154	0.0135798	24.1053	0.0455236	0.42043	0.108279	0.913775	0.960059
Minc3s00006g00373	3.48529	0.987442	0.860193	1.14793	0.250997	0.366423	3.48529	-1.23476	1.03969	-1.18762	0.234984	NA	3.48529	1.36262	0.861309	1.58204	0.113641	0.234397	3.48529	-0.413922	0.977901	-0.423277	0.672093	NA
Minc3s00006g00374	683.27	0.582412	0.109094	5.33861	9.3663e-08	7.06776e-07	683.27	-0.139134	0.110838	-1.25529	0.209374	0.495384	683.27	-0.0275916	0.11095	-0.248685	0.803605	0.882033	683.27	0.0161555	0.111222	0.145254	0.88451	0.944805
Minc3s00006g00375	0.396273	-1.35756	2.96402	-0.458013	0.646943	NA	0.396273	0.170383	2.90829	0.0585853	0.953282	NA	0.396273	-0.959212	2.96402	-0.323619	0.746227	NA	0.396273	-0.798695	2.96402	-0.269464	0.787573	NA
Minc3s00006g00376	0.538066	0.0454333	2.38478	0.0190513	0.9848	NA	0.538066	1.75661	2.24568	0.782218	0.434087	NA	0.538066	-0.283281	2.38834	-0.11861	0.905584	NA	0.538066	-0.122764	2.38834	-0.0514014	0.959006	NA
Minc3s00006g00377	13.0259	-0.748377	0.500115	-1.49641	0.134547	0.223671	13.0259	-0.0766939	0.490559	-0.15634	0.875765	0.951235	13.0259	-0.314348	0.499478	-0.629354	0.529117	0.678486	13.0259	-0.67548	0.515263	-1.31094	0.189878	0.413621
Minc3s00006g00378	132.968	-1.0044	0.193047	-5.20286	1.96242e-07	1.40911e-06	132.968	0.0554883	0.187858	0.295373	0.767709	0.901816	132.968	-0.520554	0.192472	-2.70456	0.00683942	0.0266455	132.968	-0.0456047	0.190159	-0.239824	0.810467	0.907045
Minc3s00006g00379	0.81231	-3.65138	2.24517	-1.62633	0.10388	0.181992	0.81231	-2.67622	2.24517	-1.19199	0.233265	NA	0.81231	0.115598	2.06837	0.0558885	0.955431	NA	0.81231	-3.09252	2.24517	-1.37741	0.168386	NA
Minc3s00006g00380	3.89871	-1.07958	0.841822	-1.28244	0.199689	0.306379	3.89871	-0.3577	0.822675	-0.434801	0.663707	NA	3.89871	-0.692076	0.842836	-0.821128	0.411574	0.572844	3.89871	-0.536671	0.842822	-0.636756	0.524284	NA
Minc3s00006g00381	3.27424	-1.20996	0.936066	-1.2926	0.19615	0.302006	3.27424	-0.174058	0.893487	-0.194807	0.845544	NA	3.27424	-1.26595	0.972435	-1.30183	0.192974	0.340261	3.27424	-2.13979	1.10117	-1.94319	0.0519936	NA
Minc3s00006g00382	1.65325	-3.32966	1.5915	-2.09215	0.0364251	0.076754	1.65325	-2.16051	1.48896	-1.45102	0.146774	NA	1.65325	-2.62022	1.55061	-1.6898	0.0910657	0.199775	1.65325	-2.86004	1.60517	-1.78176	0.0747879	NA
Minc3s00006g00383	598.917	-2.40721	0.214084	-11.2443	2.47132e-29	1.49457e-27	598.917	-0.632731	0.210622	-3.0041	0.00266365	0.0492544	598.917	-1.8865	0.213733	-8.82645	1.08055e-18	8.77651e-17	598.917	-0.508245	0.210876	-2.41016	0.0159454	0.0898092
Minc3s00006g00384	59.7694	0.613269	0.26555	2.30943	0.02092	0.0481985	59.7694	0.205311	0.270921	0.757824	0.448556	0.711656	59.7694	0.89947	0.266426	3.37606	0.000735323	0.0041423	59.7694	-0.242585	0.280548	-0.864683	0.387213	0.620599
Minc3s00006g00385	103.297	-0.154802	0.210956	-0.733811	0.463064	0.584592	103.297	-0.248254	0.213369	-1.1635	0.244628	0.534557	103.297	-0.0637714	0.213142	-0.299196	0.76479	0.856016	103.297	-0.463588	0.218096	-2.12562	0.0335352	0.145321
Minc3s00006g00388	663.676	0.567305	0.149522	3.79412	0.000148169	0.00062365	663.676	0.175606	0.150249	1.16877	0.242498	0.531904	663.676	-0.35972	0.151467	-2.3749	0.0175535	0.0565427	663.676	-0.454308	0.152047	-2.98795	0.00280858	0.0270851
Minc3s00006g00389	40.5988	0.00863627	0.263287	0.0328018	0.973833	0.98447	40.5988	-0.180934	0.268522	-0.673812	0.500431	0.745935	40.5988	-1.08347	0.28841	-3.75672	0.000172155	0.00119004	40.5988	-0.422219	0.277289	-1.52267	0.127842	0.328107
Minc3s00006g00390	444.127	-0.00735819	0.136066	-0.054078	0.956873	0.972548	444.127	0.0458908	0.136533	0.336116	0.736784	0.886326	444.127	0.0537105	0.136908	0.392311	0.694828	0.808252	444.127	-0.0862192	0.137746	-0.625931	0.53136	0.737241
Minc3s00006g00391	500.101	0.336697	0.150807	2.23264	0.0255726	0.0569937	500.101	0.26965	0.151348	1.78165	0.0748058	0.297705	500.101	-0.202841	0.152784	-1.32763	0.184299	0.329982	500.101	0.0508295	0.152499	0.33331	0.7389	0.867528
Minc3s00006g00393	143.408	0.2903	0.189273	1.53376	0.125088	0.211131	143.408	0.0743584	0.191661	0.387968	0.698039	0.866748	143.408	-0.316096	0.195466	-1.61714	0.105848	0.222492	143.408	0.312098	0.192068	1.62494	0.104176	0.29061
Minc3s00006g00394	2.11854	3.22146	1.27949	2.51776	0.0118104	0.0296801	2.11854	1.15995	1.38365	0.838325	0.401848	NA	2.11854	1.82414	1.34537	1.35587	0.175141	0.317905	2.11854	1.20612	1.40796	0.85664	0.391644	NA
Minc3s00006g00395	155.428	-0.927251	0.227413	-4.07739	4.55435e-05	0.000212431	155.428	0.317011	0.222703	1.42347	0.1546	0.427704	155.428	-1.08335	0.231946	-4.67071	3.00155e-06	3.37883e-05	155.428	-0.0207063	0.225431	-0.0918523	0.926815	0.966322
Minc3s00006g00396	36.6874	0.420208	0.30058	1.39799	0.162116	0.25923	36.6874	0.229894	0.306912	0.749056	0.453824	0.715566	36.6874	0.937787	0.299339	3.13286	0.00173112	0.00851905	36.6874	0.600879	0.305875	1.96446	0.0494764	0.183731
Minc3s00006g00397	209.993	0.0783333	0.123297	0.635324	0.525217	0.639189	209.993	-0.0202396	0.1253	-0.16153	0.871676	0.949365	209.993	0.517557	0.123165	4.20216	2.64386e-05	0.000234284	209.993	-0.307981	0.129809	-2.37257	0.0176647	0.0963519
Minc3s00006g00398	278.244	-0.340223	0.137558	-2.47332	0.0133866	0.0330293	278.244	0.000481386	0.137234	0.00350777	0.997201	0.998565	278.244	-0.0721807	0.138207	-0.522264	0.601487	0.73828	278.244	0.0713997	0.138242	0.516482	0.605518	0.788284
Minc3s00006g00399	258.953	1.20243	0.163649	7.34763	2.01755e-13	3.21121e-12	258.953	0.297919	0.167064	1.78326	0.0745432	0.297336	258.953	1.03827	0.16503	6.29143	3.1456e-10	8.27081e-09	258.953	0.202194	0.169004	1.19638	0.231548	0.463073
Minc3s00006g00400	25.4927	0.0337886	0.369335	0.0914849	0.927107	0.952378	25.4927	0.123471	0.37213	0.331796	0.740043	0.888154	25.4927	0.769428	0.364797	2.1092	0.0349277	0.0970683	25.4927	0.101323	0.378475	0.267712	0.788921	0.896239
Minc3s00006g00401	100.147	-0.256454	0.223776	-1.14603	0.251784	0.367283	100.147	0.673214	0.219143	3.07203	0.0021261	0.0437303	100.147	0.498763	0.221169	2.25513	0.0241254	0.0726618	100.147	0.648937	0.221175	2.93405	0.0033457	0.0306531
Minc3s00006g00402	25.1987	-0.64811	0.371486	-1.74464	0.0810474	0.148806	25.1987	0.135102	0.361955	0.373257	0.708957	0.872684	25.1987	0.702387	0.356437	1.97058	0.048772	0.125257	25.1987	0.479159	0.36138	1.32591	0.184868	0.407547
Minc3s00006g00403	20.082	0.985745	0.427355	2.30662	0.021076	0.0485079	20.082	0.579571	0.437157	1.32577	0.184915	0.466624	20.082	1.13342	0.430776	2.63111	0.00851066	0.0316739	20.082	0.547702	0.443994	1.23358	0.21736	0.446156
Minc3s00006g00404	190.746	0.227375	0.148737	1.5287	0.126339	0.212824	190.746	-0.091274	0.151542	-0.6023	0.546974	0.778244	190.746	0.0203011	0.15179	0.133745	0.893604	0.937457	190.746	-0.115297	0.15368	-0.750243	0.453108	0.674796
Minc3s00006g00405	859.716	0.319254	0.110017	2.90185	0.00370965	0.0109255	859.716	-0.0578161	0.111023	-0.520758	0.602535	0.813302	859.716	0.825857	0.109916	7.51354	5.7551e-14	2.67869e-12	859.716	-0.0513915	0.111665	-0.46023	0.645351	0.81258
Minc3s00006g00407	130.858	-0.0110335	0.166873	-0.066119	0.947283	0.965907	130.858	0.311555	0.166417	1.87213	0.0611888	0.268023	130.858	1.23969	0.162162	7.64475	2.09354e-14	1.02995e-12	130.858	0.0145961	0.171578	0.08507	0.932206	0.969064
Minc3s00006g00408	463.739	-0.814447	0.111827	-7.28311	3.26222e-13	5.09783e-12	463.739	-0.0479147	0.109923	-0.435894	0.662914	0.847659	463.739	0.443214	0.108972	4.06721	4.75788e-05	0.000388758	463.739	0.105255	0.110432	0.953117	0.340531	0.57763
Minc3s00006g00409	345.179	-1.42155	0.141852	-10.0213	1.22846e-23	4.83647e-22	345.179	-0.263151	0.137931	-1.90785	0.0564107	0.257623	345.179	-0.567014	0.139648	-4.06031	4.9007e-05	0.000398739	345.179	-0.0487892	0.138233	-0.352948	0.724127	0.858965
Minc3s00006g00410	30.3357	0.36806	0.308042	1.19484	0.232151	0.344693	30.3357	-0.0526288	0.317359	-0.165834	0.868288	0.948089	30.3357	0.642224	0.309626	2.07419	0.0380612	0.103698	30.3357	-0.329963	0.329255	-1.00215	0.316271	0.553438
Minc3s00006g00411	100.433	0.34601	0.212614	1.62741	0.10365	0.181684	100.433	0.285118	0.21491	1.32669	0.184612	0.46625	100.433	1.04281	0.210979	4.94273	7.70374e-07	1.01328e-05	100.433	0.338842	0.217077	1.56093	0.118541	0.313426
Minc3s00006g00412	72.4026	-0.0754547	0.197775	-0.381518	0.702819	0.788863	72.4026	-0.0742722	0.2009	-0.369697	0.711608	0.874296	72.4026	0.757062	0.193589	3.91068	9.20383e-05	0.000687314	72.4026	0.0922028	0.202819	0.454605	0.649393	0.814901
Minc3s00006g00413	414.487	-0.220786	0.153107	-1.44204	0.149291	0.242974	414.487	-0.0831041	0.153416	-0.541692	0.588031	0.804119	414.487	-0.0341343	0.153706	-0.222076	0.824255	0.895066	414.487	0.212051	0.153444	1.38194	0.16699	0.384351
Minc3s00006g00414	971.657	-3.02046	0.290589	-10.3943	2.63347e-25	1.20043e-23	971.657	-0.595428	0.287859	-2.06847	0.0385957	0.211793	971.657	-1.37447	0.288584	-4.76281	1.90917e-06	2.27066e-05	971.657	-0.740997	0.28815	-2.57157	0.0101238	0.065841
Minc3s00006g00416	148.415	-1.88319	0.227266	-8.28628	1.16845e-16	2.59773e-15	148.415	-0.259383	0.216243	-1.1995	0.230334	0.519369	148.415	-0.867075	0.221184	-3.92015	8.84956e-05	0.000663899	148.415	0.112913	0.21592	0.52294	0.601016	0.785296
Minc3s00006g00417	264.824	-0.2889	0.18009	-1.6042	0.10867	0.188649	264.824	0.170468	0.179501	0.949674	0.342278	0.629053	264.824	-0.396504	0.182115	-2.17722	0.0294643	0.0850944	264.824	-0.28082	0.182271	-1.54067	0.123396	0.321095
Minc3s00006g00419	157.741	-1.14109	0.166288	-6.86213	6.78396e-12	9.13544e-11	157.741	-0.250575	0.161503	-1.55152	0.120777	0.379757	157.741	-0.380632	0.163404	-2.32939	0.0198386	0.0623847	157.741	-0.568723	0.166211	-3.4217	0.000622315	0.0088262
Minc3s00006g00420	65.4349	-0.560694	0.234492	-2.3911	0.016798	0.0400257	65.4349	-0.0675515	0.231837	-0.291375	0.770765	0.902875	65.4349	-0.285526	0.236189	-1.20889	0.226705	0.380555	65.4349	-0.00813798	0.234632	-0.034684	0.972332	0.988282
Minc3s00006g00421	200.208	-0.630041	0.199338	-3.16067	0.00157409	0.00514883	200.208	0.126942	0.197313	0.643353	0.519995	0.759972	200.208	0.0293074	0.198273	0.147814	0.88249	0.930728	200.208	-0.253261	0.200321	-1.26428	0.206131	0.434148
Minc3s00006g00422	181.429	-1.00851	0.210577	-4.78927	1.67388e-06	1.01763e-05	181.429	-0.486986	0.209334	-2.32635	0.0199997	0.14848	181.429	-0.967461	0.212809	-4.54614	5.46386e-06	5.74651e-05	181.429	-0.438272	0.210567	-2.08139	0.0373982	0.154897
Minc3s00006g00423	486.82	-0.477747	0.268455	-1.77962	0.0751384	0.139819	486.82	-0.273062	0.268533	-1.01687	0.309217	0.5994	486.82	-0.0612889	0.268466	-0.228292	0.819419	0.892028	486.82	-0.13905	0.268776	-0.517346	0.604915	0.787894
Minc3s00006g00424	163.87	-0.50258	0.164011	-3.0643	0.00218177	0.00685786	163.87	-0.183467	0.163657	-1.12104	0.262269	0.55132	163.87	-0.307747	0.165453	-1.86003	0.0628814	0.152235	163.87	-0.199161	0.16577	-1.20143	0.229585	0.461222
Minc3s00006g00426	0.216978	0	6.28782	0	1	NA	0.216978	1.02209	6.2836	0.162659	0.870787	NA	0.216978	0	6.28782	0	1	NA	0.216978	0	6.28782	0	1	NA
Minc3s00006g00427	403.618	0.143375	0.109723	1.3067	0.191314	0.296105	403.618	0.414735	0.109695	3.78081	0.00015632	0.00983664	403.618	0.144816	0.111108	1.30337	0.192448	0.339711	403.618	0.270205	0.111209	2.4297	0.0151112	0.0866144
Minc3s00006g00428	273.315	0.697403	0.135335	5.15315	2.56147e-07	1.80293e-06	273.315	-0.171222	0.139212	-1.22994	0.218721	0.506225	273.315	-0.0637061	0.139443	-0.456861	0.647771	0.773992	273.315	-0.239013	0.141271	-1.69187	0.0906708	0.266631
Minc3s00006g00429	0.258897	3.04508	6.22172	0.489426	0.62454	NA	0.258897	0	6.28782	0	1	NA	0.258897	1.49813	6.27086	0.238903	0.811181	NA	0.258897	0	6.28782	0	1	NA
Minc3s00006g00431	1.68431	-1.92763	1.5757	-1.22335	0.221197	0.331587	1.68431	1.71046	1.24891	1.36957	0.170822	NA	1.68431	-0.289284	1.37798	-0.209934	0.833719	0.900782	1.68431	0.759589	1.30292	0.582988	0.559902	NA
Minc3s00006g00432	0.562073	-3.88191	4.45712	-0.870945	0.383784	NA	0.562073	-3.6281	4.45712	-0.814001	0.415645	NA	0.562073	-3.48357	4.45712	-0.781573	0.434466	NA	0.562073	-1.03365	4.40556	-0.234625	0.8145	NA
Minc3s00006g00433	6.65448	0.953588	0.581225	1.64065	0.100869	0.177524	6.65448	0.568354	0.595956	0.953685	0.340243	NA	6.65448	-0.653284	0.656216	-0.995531	0.319478	0.483282	6.65448	0.241772	0.617685	0.391417	0.695489	NA
Minc3s00007g00434	129.384	-0.728202	0.176122	-4.13464	3.55518e-05	0.00016958	129.384	-0.612311	0.177219	-3.45511	0.000550069	0.0206185	129.384	-0.670843	0.179015	-3.74741	0.000178671	0.0012286	129.384	-0.68015	0.180586	-3.76635	0.000165654	0.0032125
Minc3s00007g00435	792.05	-0.0311994	0.153314	-0.2035	0.838744	0.88987	792.05	-0.27549	0.153965	-1.7893	0.0735667	0.295109	792.05	0.494581	0.153209	3.22814	0.00124597	0.00646817	792.05	-0.255079	0.154444	-1.6516	0.0986165	0.281076
Minc3s00007g00436	529.252	-0.0999013	0.118547	-0.842715	0.399388	0.523537	529.252	0.0225907	0.118876	0.190036	0.849281	0.939358	529.252	0.445268	0.118281	3.7645	0.000166885	0.00115727	529.252	0.00617415	0.119759	0.0515548	0.958883	0.981504
Minc3s00007g00437	470.298	0.942738	0.116604	8.08495	6.21912e-16	1.2682e-14	470.298	0.258077	0.118713	2.17395	0.0297085	0.184647	470.298	0.334331	0.118959	2.81047	0.00494697	0.0204497	470.298	0.30519	0.119562	2.55257	0.0106932	0.0683763
Minc3s00007g00438	164.774	0.053144	0.173254	0.306739	0.759042	0.831375	164.774	0.349286	0.173089	2.01796	0.0435957	0.225615	164.774	0.183687	0.174773	1.051	0.293259	0.455204	164.774	0.128787	0.176061	0.731488	0.464481	0.685005
Minc3s00007g00439	39.7302	0.216127	0.284645	0.759286	0.447682	0.570352	39.7302	0.961914	0.278907	3.44887	0.000562935	0.0208976	39.7302	1.08779	0.279179	3.89637	9.76435e-05	0.000722941	39.7302	0.575423	0.287638	2.00051	0.0454451	0.174608
Minc3s00007g00440	4.42688	-0.382618	0.831951	-0.459904	0.645585	0.742701	4.42688	-0.866286	0.868809	-0.997096	0.318718	NA	4.42688	1.01108	0.803825	1.25784	0.208449	0.359077	4.42688	-0.437718	0.861457	-0.508114	0.611374	NA
Minc3s00007g00441	16.6815	0.847023	0.440386	1.92336	0.0544344	0.107331	16.6815	-0.839182	0.489658	-1.71381	0.0865633	0.321539	16.6815	0.532531	0.452196	1.17766	0.238934	0.395114	16.6815	0.422616	0.458061	0.922619	0.356206	0.591744
Minc3s00007g00442	73.6501	0.523627	0.25464	2.05634	0.0397495	0.0826056	73.6501	0.748145	0.254878	2.9353	0.00333221	0.0558509	73.6501	0.500446	0.257863	1.94075	0.0522888	0.132066	73.6501	0.469795	0.259495	1.81042	0.0702309	0.228582
Minc3s00007g00443	271.394	-0.209453	0.187621	-1.11636	0.264267	0.381244	271.394	0.335532	0.186839	1.79583	0.0725211	0.293564	271.394	-0.0382914	0.188451	-0.20319	0.838986	0.903765	271.394	0.401084	0.187498	2.13914	0.0324244	0.142574
Minc3s00007g00444	533.291	-0.464842	0.0937	-4.96096	7.0144e-07	4.57308e-06	533.291	0.16603	0.0924027	1.79681	0.0723665	0.293336	533.291	0.461395	0.0919891	5.01576	5.28255e-07	7.21655e-06	533.291	0.306506	0.0929424	3.29781	0.000974432	0.0124828
Minc3s00007g00445	73.4104	0.702249	0.269204	2.60861	0.00909108	0.0237125	73.4104	-0.0189811	0.275304	-0.068946	0.945033	0.979507	73.4104	-0.290505	0.279446	-1.03958	0.298537	0.460954	73.4104	-0.287669	0.281196	-1.02302	0.306299	0.543059
Minc3s00007g00446	23.6379	0.809181	0.371118	2.18039	0.0292288	0.063855	23.6379	-0.000614932	0.384648	-0.00159869	0.998724	0.999335	23.6379	-0.787614	0.407012	-1.93511	0.0529764	0.13329	23.6379	-0.447635	0.401586	-1.11467	0.264993	0.500793
Minc3s00007g00447	501.705	0.244853	0.227482	1.07636	0.281766	0.400776	501.705	0.068481	0.227976	0.300387	0.763882	0.900219	501.705	-0.353509	0.228904	-1.54435	0.122502	0.24707	501.705	-0.227377	0.228944	-0.993157	0.320633	0.558124
Minc3s00007g00448	11.7154	1.7669	0.538722	3.2798	0.0010388	0.00357219	11.7154	0.817295	0.559749	1.46011	0.144259	0.413291	11.7154	0.769901	0.565028	1.36259	0.173012	0.315156	11.7154	1.11685	0.559904	1.99472	0.0460731	0.17605
Minc3s00007g00449	69.5043	3.22144	0.291881	11.0368	2.53785e-28	1.44115e-26	69.5043	0.792911	0.305196	2.59804	0.00937588	0.0982765	69.5043	1.53572	0.30001	5.11889	3.07334e-07	4.40964e-06	69.5043	0.672063	0.310436	2.1649	0.0303953	0.13654
Minc3s00007g00450	1097.23	1.04059	0.126166	8.24778	1.61359e-16	3.52423e-15	1097.23	0.234434	0.127099	1.8445	0.0651106	0.276122	1097.23	0.371686	0.127127	2.92374	0.0034585	0.0152475	1097.23	0.315475	0.127398	2.47629	0.0132755	0.0795364
Minc3s00007g00451	166.869	1.18755	0.23215	5.11546	3.12973e-07	2.16381e-06	166.869	0.161466	0.236328	0.683228	0.494463	0.741996	166.869	0.648542	0.234897	2.76097	0.00576304	0.0231561	166.869	0.523469	0.236062	2.2175	0.0265886	0.125545
Minc3s00007g00452	1338.39	-0.687476	0.119009	-5.77668	7.61877e-09	6.79242e-08	1338.39	-0.0171501	0.118593	-0.144612	0.885017	0.954667	1338.39	-0.0121506	0.118738	-0.102331	0.918494	0.952405	1338.39	-0.198243	0.119107	-1.66441	0.0960305	0.276851
Minc3s00007g00453	37.8168	-1.03031	0.329086	-3.13082	0.00174317	0.00562867	37.8168	-0.701099	0.328103	-2.13683	0.0326119	0.193855	37.8168	-0.833125	0.332411	-2.50631	0.0122	0.0422402	37.8168	-0.723576	0.333155	-2.17189	0.0298639	0.135042
Minc3s00007g00454	266.988	-1.26653	0.144792	-8.74725	2.18618e-18	5.64296e-17	266.988	-0.509731	0.142154	-3.58577	0.000336087	0.0158917	266.988	-0.418794	0.142448	-2.93997	0.00328242	0.0145967	266.988	-0.59136	0.144136	-4.1028	4.08185e-05	0.00109932
Minc3s00007g00455	549.669	-0.42667	0.123365	-3.45859	0.000543005	0.00199833	549.669	-0.276703	0.123635	-2.23806	0.025217	0.169203	549.669	-0.588707	0.124998	-4.70975	2.48025e-06	2.86473e-05	549.669	-0.229171	0.124335	-1.84318	0.0653027	0.217842
Minc3s00007g00456	246.802	-0.00349189	0.162394	-0.0215026	0.982845	0.989966	246.802	-0.103035	0.1637	-0.629413	0.529079	0.766338	246.802	-0.123683	0.164461	-0.75205	0.452021	0.609844	246.802	0.159248	0.163881	0.971732	0.331184	0.568871
Minc3s00007g00457	304.45	-0.0250091	0.139753	-0.178952	0.857975	0.903808	304.45	0.1475	0.140062	1.05311	0.292291	0.58237	304.45	0.0239896	0.141148	0.16996	0.865042	0.920351	304.45	0.302219	0.140626	2.14909	0.031627	0.140367
Minc3s00007g00458	515.174	0.883814	0.121414	7.27934	3.3545e-13	5.23227e-12	515.174	0.179123	0.12337	1.45192	0.146524	0.416984	515.174	0.903713	0.122075	7.40292	1.33224e-13	5.86006e-12	515.174	-0.0991739	0.125333	-0.791286	0.428777	0.654118
Minc3s00007g00460	222.848	0.0479352	0.186542	0.256967	0.797204	0.859159	222.848	-0.390776	0.189175	-2.06568	0.0388587	0.212572	222.848	0.394999	0.186767	2.11493	0.0344356	0.0960941	222.848	-0.612186	0.192143	-3.1861	0.00144204	0.0166675
Minc3s00007g00461	160.672	-1.97447	0.483928	-4.08009	4.50174e-05	0.00021027	160.672	-1.05096	0.481843	-2.18111	0.0291749	0.182752	160.672	-1.29751	0.483017	-2.68626	0.00722569	0.027803	160.672	-0.950814	0.482398	-1.97102	0.0487219	0.18202
Minc3s00007g00462	22.4103	2.91549	0.449351	6.48822	8.6857e-11	1.00938e-09	22.4103	0.966601	0.469513	2.05873	0.0395198	0.214459	22.4103	0.830262	0.475013	1.74787	0.0804865	0.183053	22.4103	0.339346	0.491751	0.690077	0.490146	0.706578
Minc3s00007g00463	16.9324	1.78156	0.432814	4.11623	3.85123e-05	0.000182583	16.9324	0.951326	0.445566	2.13509	0.0327533	0.194318	16.9324	-0.14427	0.476658	-0.302669	0.762142	0.854247	16.9324	0.343422	0.465943	0.737048	0.461093	0.682141
Minc3s00007g00464	106.164	0.844902	0.180279	4.68664	2.7773e-06	1.62676e-05	106.164	-0.141232	0.187563	-0.752982	0.451461	0.713969	106.164	-0.736629	0.195681	-3.76443	0.00016693	0.00115733	106.164	-0.300984	0.19219	-1.56608	0.117331	0.311466
Minc3s00007g00467	84.7996	0.049874	0.181819	0.274306	0.783849	0.849329	84.7996	-0.215899	0.186643	-1.15675	0.247375	0.537652	84.7996	-0.314296	0.18953	-1.65829	0.0972586	0.209583	84.7996	-0.141261	0.189331	-0.746107	0.455603	0.676841
Minc3s00007g00469	5.06647	0.776699	0.822809	0.94396	0.34519	0.468912	5.06647	0.450321	0.851047	0.529138	0.59671	NA	5.06647	0.25998	0.87249	0.297975	0.765722	0.856709	5.06647	1.905	0.803842	2.36987	0.0177945	NA
Minc3s00007g00470	0.532054	-1.40297	3.02785	-0.463354	0.64311	NA	0.532054	-0.427814	3.02785	-0.141293	0.887639	NA	0.532054	2.49508	2.89514	0.861818	0.388787	NA	0.532054	-0.844106	3.02785	-0.27878	0.780414	NA
Minc3s00007g00471	626.619	3.53071	0.179505	19.6692	3.96062e-86	3.68602e-83	626.619	0.0260723	0.185587	0.140486	0.888276	0.956	626.619	0.481485	0.18438	2.61137	0.00901799	0.0331827	626.619	0.262664	0.185904	1.4129	0.157687	0.371274
Minc3s00007g00472	109.627	1.8143	0.232397	7.8069	5.86098e-15	1.08911e-13	109.627	-0.0954169	0.243433	-0.391964	0.695085	0.865297	109.627	-0.340268	0.247764	-1.37335	0.169642	0.310816	109.627	-0.328822	0.249612	-1.31733	0.187727	0.410935
Minc3s00007g00473	660.18	-0.564844	0.19803	-2.85232	0.0043402	0.0125066	660.18	-0.0897559	0.197771	-0.453837	0.649946	0.84121	660.18	-0.479357	0.198534	-2.41448	0.0157577	0.051754	660.18	0.353081	0.197622	1.78664	0.073995	0.23596
Minc3s00007g00474	46.0265	-0.42979	0.314337	-1.36729	0.171534	0.271396	46.0265	0.67768	0.302712	2.2387	0.0251755	0.169017	46.0265	0.570717	0.305615	1.86744	0.0618401	0.150335	46.0265	1.07072	0.301844	3.54724	0.000389283	0.00615428
Minc3s00007g00475	2213.57	-0.988187	0.115001	-8.59286	8.48315e-18	2.07611e-16	2213.57	0.267582	0.114335	2.34033	0.0192666	0.145447	2213.57	0.249886	0.114424	2.18386	0.0289723	0.0838802	2213.57	-0.204464	0.114818	-1.78077	0.0749496	0.238026
Minc3s00007g00476	936.079	-0.642024	0.0869209	-7.38631	1.50962e-13	2.42465e-12	936.079	-0.196995	0.0865449	-2.27622	0.0228331	0.160165	936.079	0.137137	0.086223	1.5905	0.111723	0.231649	936.079	-0.168574	0.0871344	-1.93465	0.0530337	0.191565
Minc3s00007g00477	294.498	0.509452	0.137843	3.6959	0.00021911	0.000886387	294.498	0.117819	0.140068	0.841156	0.40026	0.677071	294.498	0.649761	0.138674	4.68551	2.79257e-06	3.17627e-05	294.498	0.231933	0.140925	1.64578	0.0998087	0.283325
Minc3s00007g00478	148.313	0.418016	0.199062	2.09993	0.0357346	0.0755078	148.313	0.0170714	0.20181	0.0845914	0.932586	0.975242	148.313	0.226566	0.201543	1.12415	0.260947	0.420239	148.313	-0.283596	0.205635	-1.37913	0.167856	0.385511
Minc3s00007g00479	23.8949	-0.607981	0.790328	-0.769277	0.441729	0.564808	23.8949	-1.28615	0.799209	-1.60927	0.107557	0.359567	23.8949	-0.56703	0.793268	-0.714803	0.474731	0.630808	23.8949	-0.886844	0.798059	-1.11125	0.26646	0.502465
Minc3s00007g00480	68.5707	1.44708	0.20604	7.02328	2.16725e-12	3.07676e-11	68.5707	-0.506066	0.22405	-2.25872	0.0239011	0.163823	68.5707	-1.39905	0.245984	-5.68754	1.2888e-08	2.5158e-07	68.5707	-0.972115	0.239049	-4.0666	4.77049e-05	0.00124075
Minc3s00007g00481	224.948	1.45492	0.17202	8.45788	2.72293e-17	6.44728e-16	224.948	0.172765	0.175575	0.983991	0.32512	0.614574	224.948	-2.08903	0.197172	-10.595	3.14458e-26	4.89035e-24	224.948	-0.603256	0.181437	-3.32487	0.000884599	0.0116633
Minc3s00007g00482	140.196	1.14953	0.176673	6.50655	7.68955e-11	8.99537e-10	140.196	0.322736	0.181417	1.77897	0.0752439	0.298397	140.196	-0.145386	0.186084	-0.781288	0.434633	0.593535	140.196	0.251104	0.184034	1.36444	0.172429	0.391314
Minc3s00007g00483	119.673	0.847944	0.177558	4.7756	1.79176e-06	1.08594e-05	119.673	0.271038	0.182846	1.48233	0.138253	0.405019	119.673	0.897169	0.179516	4.99771	5.80153e-07	7.83099e-06	119.673	0.55652	0.183013	3.04087	0.00235898	0.0238652
Minc3s00007g00484	14.6472	-0.945831	0.483922	-1.95451	0.050641	0.101228	14.6472	-0.00775362	0.467206	-0.0165957	0.986759	0.99499	14.6472	0.538107	0.460441	1.16868	0.242534	0.399115	14.6472	-0.366938	0.483438	-0.759016	0.447843	0.670792
Minc3s00007g00485	28.7571	-1.74928	0.473445	-3.69479	0.000220072	0.00088985	28.7571	0.563333	0.434102	1.2977	0.194392	0.47833	28.7571	1.6834	0.427693	3.936	8.28525e-05	0.000627012	28.7571	-0.0294316	0.445243	-0.0661025	0.947296	0.976435
Minc3s00007g00486	1782.72	-0.182508	0.113984	-1.60117	0.109339	0.189515	1782.72	0.0557781	0.114003	0.489268	0.624652	0.826515	1782.72	0.115074	0.114079	1.00872	0.313109	0.476436	1782.72	0.100284	0.114212	0.878052	0.379916	0.614008
Minc3s00007g00487	268.726	0.673247	0.124673	5.40012	6.65955e-08	5.13631e-07	268.726	0.106604	0.127696	0.834824	0.403817	0.6799	268.726	0.054966	0.128732	0.426981	0.669393	0.790124	268.726	-0.00171764	0.129945	-0.0132182	0.989454	0.995368
Minc3s00007g00488	9.26718	-0.726569	0.643411	-1.12925	0.258794	0.375044	9.26718	-0.449524	0.642913	-0.699198	0.484428	NA	9.26718	0.130553	0.632438	0.206428	0.836456	0.902608	9.26718	0.0203812	0.638529	0.0319189	0.974537	0.989098
Minc3s00007g00489	58.0693	-0.902776	0.240739	-3.75002	0.000176818	0.000731279	58.0693	0.0499958	0.233432	0.214177	0.830409	0.930522	58.0693	-1.15796	0.251418	-4.60572	4.11045e-06	4.46328e-05	58.0693	-0.166334	0.23861	-0.697098	0.485741	0.702971
Minc3s00007g00490	14.5242	-1.26848	0.719929	-1.76196	0.0780767	0.14438	14.5242	-1.96234	0.743501	-2.63933	0.00830713	0.0922106	14.5242	-1.53154	0.735117	-2.08339	0.0372156	0.101953	14.5242	-0.887024	0.72345	-1.2261	0.22016	0.450074
Minc3s00007g00491	4.1491	2.25865	0.9518	2.37303	0.017643	0.0416804	4.1491	0.425767	1.02774	0.414277	0.678671	NA	4.1491	1.40458	0.98523	1.42563	0.153974	0.290674	4.1491	2.15292	0.966098	2.22847	0.025849	NA
Minc3s00007g00492	39.8837	1.87809	0.331314	5.66862	1.43951e-08	1.2357e-07	39.8837	1.35875	0.338098	4.01879	5.84982e-05	0.00565129	39.8837	2.26638	0.33151	6.83653	8.1137e-12	2.72511e-10	39.8837	1.27618	0.343016	3.72048	0.000198844	0.00369201
Minc3s00007g00493	16.1654	-0.93775	0.565496	-1.65828	0.0972611	0.172396	16.1654	-0.780961	0.56725	-1.37675	0.16859	0.445505	16.1654	-1.11349	0.577166	-1.92923	0.0537022	0.134792	16.1654	-1.14578	0.581826	-1.96927	0.0489217	0.18251
Minc3s00007g00495	48.6302	0.45953	0.28396	1.61829	0.105601	0.184439	48.6302	-0.257935	0.292705	-0.881212	0.378203	0.657109	48.6302	-0.330667	0.295634	-1.1185	0.263353	0.422637	48.6302	-0.604222	0.302499	-1.99743	0.0457784	0.175331
Minc3s00007g00496	99.7097	1.00334	0.200687	4.99953	5.74691e-07	3.80975e-06	99.7097	0.32411	0.205951	1.57372	0.115552	0.372199	99.7097	0.0659836	0.209478	0.314991	0.752769	0.847446	99.7097	0.268748	0.209007	1.28583	0.198502	0.424221
Minc3s00007g00497	114.557	-0.809629	0.26318	-3.07634	0.00209561	0.00661746	114.557	0.310331	0.258083	1.20245	0.22919	0.518204	114.557	-0.327552	0.262687	-1.24693	0.212423	0.363954	114.557	0.542889	0.258414	2.10085	0.0356544	0.150578
Minc3s00007g00498	607.639	-0.0533757	0.0981339	-0.543907	0.586506	0.692239	607.639	0.0965713	0.098394	0.981475	0.326359	0.616062	607.639	-0.0725769	0.0992646	-0.731146	0.46469	0.621291	607.639	0.0754206	0.0992722	0.759735	0.447413	0.670552
Minc3s00007g00499	417.96	0.457432	0.109366	4.1826	2.88196e-05	0.000139695	417.96	-0.123301	0.111772	-1.10314	0.269965	0.559346	417.96	-0.0187371	0.111962	-0.167353	0.867092	0.921637	417.96	-0.112183	0.112983	-0.992916	0.320751	0.55823
Minc3s00007g00500	105.321	-0.499183	0.197046	-2.53333	0.0112985	0.0285825	105.321	-0.369021	0.197982	-1.86391	0.0623345	0.270193	105.321	-0.63899	0.201613	-3.16938	0.00152763	0.00766948	105.321	-0.616362	0.202956	-3.03692	0.00239006	0.0240971
Minc3s00007g00501	16.6562	-0.0232656	0.656806	-0.0354223	0.971743	0.983102	16.6562	0.199392	0.657575	0.303223	0.76172	0.899172	16.6562	0.49892	0.654804	0.761939	0.446097	0.604385	16.6562	0.367811	0.660483	0.556882	0.577608	0.769947
Minc3s00007g00502	164.403	1.38122	0.204824	6.74342	1.54705e-11	1.99509e-10	164.403	-0.538382	0.215549	-2.49772	0.0124993	0.115304	164.403	0.0551395	0.21201	0.260079	0.794802	0.876101	164.403	0.266366	0.2116	1.25882	0.208096	0.436579
Minc3s00008g00503	1002.26	-0.102669	0.151992	-0.675488	0.499366	0.616852	1002.26	0.028482	0.152112	0.187244	0.851469	0.940159	1002.26	-0.250614	0.15259	-1.6424	0.100508	0.214591	1002.26	-0.000806624	0.152464	-0.00529057	0.995779	0.998168
Minc3s00008g00504	3152.94	-0.107405	0.0913893	-1.17525	0.239895	0.353916	3152.94	0.00492639	0.0914598	0.053864	0.957044	0.98427	3152.94	-0.72876	0.0920595	-7.91619	2.449e-15	1.35061e-13	3152.94	0.036461	0.091607	0.398016	0.690619	0.838791
Minc3s00008g00505	238.934	0.856222	0.147434	5.80748	6.34209e-09	5.72274e-08	238.934	0.0298909	0.150969	0.197994	0.84305	0.936476	238.934	-0.0120694	0.151926	-0.0794425	0.936681	0.963639	238.934	-0.817778	0.158804	-5.14959	2.61054e-07	1.72783e-05
Minc3s00008g00506	174.22	1.66181	0.158698	10.4715	1.16746e-25	5.47059e-24	174.22	0.556441	0.163587	3.40149	0.000670188	0.022936	174.22	0.855575	0.162838	5.25414	1.4872e-07	2.29112e-06	174.22	-0.0312833	0.170173	-0.183832	0.854145	0.928975
Minc3s00008g00507	47.6993	2.33295	0.251135	9.28961	1.54854e-20	4.76858e-19	47.6993	-0.220609	0.282165	-0.781843	0.434307	0.701952	47.6993	0.424144	0.272039	1.55913	0.118966	0.242078	47.6993	0.237429	0.27872	0.851855	0.394294	0.627302
Minc3s00008g00508	532.213	-0.0370677	0.115254	-0.321617	0.747743	0.823404	532.213	0.371781	0.114985	3.23328	0.00122376	0.0316804	532.213	-0.318874	0.116989	-2.72567	0.00641706	0.0252894	532.213	-0.64072	0.118703	-5.39768	6.75084e-08	5.45957e-06
Minc3s00008g00509	0.399973	-3.47515	2.76458	-1.25703	0.208743	NA	0.399973	-2.5	2.76458	-0.904296	0.365838	NA	0.399973	-2.35546	2.76458	-0.852015	0.394206	NA	0.399973	-0.777441	2.69233	-0.288762	0.772764	NA
Minc3s00008g00511	33.9849	0.028128	0.283663	0.09916	0.921011	0.948384	33.9849	0.0157408	0.287733	0.0547061	0.956373	0.984019	33.9849	0.112186	0.288612	0.388709	0.697491	0.810146	33.9849	0.102257	0.291578	0.350701	0.725813	0.859808
Minc3s00008g00512	19.9473	1.40652	0.499524	2.81572	0.00486675	0.0138171	19.9473	1.16278	0.504649	2.30414	0.0212146	0.15365	19.9473	0.827524	0.511551	1.61767	0.105733	0.222348	19.9473	0.98541	0.511448	1.92671	0.054016	0.193578
Minc3s00008g00513	19.8506	0.654115	0.533718	1.22558	0.220356	0.330623	19.8506	-1.19279	0.571097	-2.08859	0.0367443	0.206891	19.8506	0.183093	0.543605	0.336812	0.736258	0.836898	19.8506	-0.478764	0.559405	-0.855844	0.392084	0.625393
Minc3s00008g00514	512.552	0.52559	0.142908	3.67783	0.000235226	0.000943158	512.552	0.180052	0.144056	1.24987	0.211347	0.497699	512.552	-0.448722	0.146434	-3.06433	0.00218155	0.0103732	512.552	0.784323	0.143436	5.46812	4.54831e-08	3.96777e-06
Minc3s00008g00515	17.9867	0.267208	0.43116	0.619741	0.535428	0.648225	17.9867	0.0282039	0.437315	0.0644934	0.948577	0.980702	17.9867	-1.63478	0.486467	-3.36051	0.000777978	0.00433569	17.9867	-0.231731	0.447189	-0.518195	0.604322	0.787656
Minc3s00008g00516	181.158	-0.110869	0.18552	-0.597612	0.550099	0.661113	181.158	-0.0135166	0.18612	-0.0726229	0.942106	0.978676	181.158	-1.10735	0.193548	-5.72134	1.05685e-08	2.09039e-07	181.158	-0.0608899	0.187648	-0.32449	0.745567	0.871854
Minc3s00008g00517	32.0676	-0.283456	0.728329	-0.389187	0.697138	0.784579	32.0676	-1.29062	0.736893	-1.75143	0.0798715	0.30863	32.0676	-0.729619	0.733356	-0.994904	0.319783	0.483542	32.0676	-1.92301	0.75007	-2.56377	0.0103542	0.0668188
Minc3s00008g00518	205.971	0.282819	0.176105	1.60596	0.108282	0.188119	205.971	-0.262354	0.179212	-1.46393	0.143213	0.411533	205.971	0.267956	0.177569	1.50903	0.131292	0.259515	205.971	-0.257664	0.18087	-1.42458	0.154277	0.366767
Minc3s00008g00519	860.442	0.558805	0.119862	4.66206	3.13058e-06	1.81749e-05	860.442	0.0433484	0.120852	0.35869	0.719827	0.878542	860.442	0.471602	0.12045	3.91533	9.02788e-05	0.000675732	860.442	0.0739953	0.121347	0.609781	0.542007	0.744831
Minc3s00008g00520	41.4773	-0.995319	0.330386	-3.0126	0.00259024	0.00797789	41.4773	-0.731779	0.330342	-2.21522	0.0267451	0.174329	41.4773	-1.00236	0.336728	-2.97677	0.00291302	0.0132119	41.4773	-0.727125	0.334713	-2.17238	0.0298269	0.134996
Minc3s00008g00521	42.802	-1.92549	0.847082	-2.27309	0.0230207	0.0522304	42.802	-1.30252	0.84491	-1.54161	0.123169	0.383446	42.802	-1.19294	0.845186	-1.41145	0.158112	0.295947	42.802	-1.08139	0.845379	-1.27917	0.200836	0.427339
Minc3s00008g00522	764.996	-0.643768	0.163189	-3.94494	7.98212e-05	0.000355251	764.996	-0.241601	0.163013	-1.4821	0.138315	0.405019	764.996	-0.629762	0.163821	-3.84422	0.000120938	0.000873342	764.996	-0.0205046	0.16312	-0.125703	0.899967	0.952786
Minc3s00008g00523	91.5727	0.986821	0.49264	2.00313	0.0451637	0.091846	91.5727	0.403126	0.49733	0.81058	0.417607	0.690198	91.5727	2.84704	0.488911	5.82322	5.77237e-09	1.19959e-07	91.5727	0.424346	0.499616	0.849345	0.395689	0.628469
Minc3s00008g00524	62.7063	-1.53437	0.516929	-2.96824	0.00299512	0.00905366	62.7063	-1.00217	0.515198	-1.94522	0.0517488	0.246518	62.7063	-0.638502	0.514078	-1.24203	0.214225	0.366085	62.7063	-1.34212	0.519965	-2.58117	0.00984672	0.0646728
Minc3s00008g00526	1458.05	0.377035	0.130174	2.8964	0.00377468	0.0110946	1458.05	-0.163364	0.131466	-1.24263	0.214004	0.500681	1458.05	2.9963	0.128805	23.2622	1.06976e-119	5.01474e-116	1458.05	-0.0596506	0.131919	-0.452176	0.651142	0.815846
Minc3s00008g00527	362.7	-0.221266	0.2531	-0.874223	0.381997	0.506607	362.7	0.480931	0.252333	1.90594	0.0566585	0.257986	362.7	0.647525	0.252324	2.56625	0.0102805	0.0368563	362.7	0.636247	0.252572	2.51907	0.0117665	0.0731103
Minc3s00008g00528	1059.34	0.233385	0.146354	1.59466	0.110788	0.191628	1059.34	-0.0277445	0.146815	-0.188976	0.850112	0.939561	1059.34	0.195427	0.14675	1.3317	0.18296	0.328247	1059.34	0.0254383	0.147103	0.172928	0.862708	0.933115
Minc3s00008g00529	106.275	-1.32954	0.318791	-4.17056	3.03853e-05	0.000146584	106.275	-0.636554	0.315616	-2.01686	0.0437099	0.225801	106.275	-0.222708	0.314123	-0.708984	0.478334	0.633672	106.275	-0.0465979	0.313974	-0.148413	0.882017	0.94324
Minc3s00008g00530	466.83	-0.538081	0.11979	-4.49185	7.06062e-06	3.83216e-05	466.83	-0.20375	0.119574	-1.70396	0.0883883	0.325499	466.83	0.160302	0.11901	1.34696	0.177993	0.32171	466.83	-0.215858	0.120608	-1.78975	0.0734945	0.235039
Minc3s00008g00531	326.631	-1.5648	0.245538	-6.37297	1.85406e-10	2.06442e-09	326.631	-0.876201	0.244287	-3.58677	0.000334801	0.0158904	326.631	-0.905284	0.244797	-3.6981	0.000217223	0.00145408	326.631	-0.642974	0.244477	-2.63	0.00853861	0.0585231
Minc3s00008g00533	825.206	0.452669	0.0931349	4.86035	1.17177e-06	7.32168e-06	825.206	-0.0549883	0.0945806	-0.581391	0.560977	0.786232	825.206	0.639922	0.0934975	6.84427	7.68659e-12	2.59227e-10	825.206	-0.0336811	0.0953327	-0.3533	0.723863	0.858817
Minc3s00008g00534	302.65	-0.715476	0.129195	-5.53795	3.06026e-08	2.47779e-07	302.65	0.0840197	0.126823	0.662497	0.507653	0.750681	302.65	0.312479	0.126563	2.46896	0.0135507	0.0459116	302.65	-0.063391	0.128758	-0.492327	0.622488	0.798764
Minc3s00008g00535	528.092	-0.58768	0.193465	-3.03765	0.00238428	0.00741442	528.092	-0.203022	0.193279	-1.05041	0.29353	0.583539	528.092	-0.160019	0.19346	-0.827143	0.408156	0.569828	528.092	-0.618034	0.194663	-3.17488	0.00149896	0.0171613
Minc3s00008g00536	43.5911	-0.861608	0.277676	-3.10293	0.00191615	0.00612058	43.5911	0.348881	0.263637	1.32334	0.185724	0.467558	43.5911	0.498505	0.263671	1.89063	0.0586731	0.144325	43.5911	0.332026	0.267465	1.24138	0.214466	0.443053
Minc3s00008g00537	859.657	-1.19304	0.118593	-10.06	8.30332e-24	3.32371e-22	859.657	-0.468067	0.117576	-3.98098	6.86324e-05	0.00624387	859.657	0.0874712	0.116924	0.748103	0.454398	0.611994	859.657	0.118466	0.117097	1.01169	0.311686	0.548554
Minc3s00008g00538	187.169	-0.832375	0.18192	-4.5755	4.75077e-06	2.66081e-05	187.169	0.0295142	0.178736	0.165127	0.868844	0.948317	187.169	-0.324028	0.181344	-1.78682	0.0739665	0.172076	187.169	0.43559	0.17832	2.44275	0.0145758	0.0844368
Minc3s00008g00539	1326.13	-0.224365	0.113519	-1.97646	0.0481026	0.0969167	1326.13	0.20826	0.113348	1.83734	0.0661595	0.278847	1326.13	-0.116327	0.113896	-1.02135	0.30709	0.470095	1326.13	0.242081	0.113634	2.13035	0.033143	0.144279
Minc3s00008g00540	1033.3	-1.79391	0.141081	-12.7155	4.8507e-37	4.69705e-35	1033.3	-0.0696325	0.139001	-0.500951	0.616406	0.821673	1033.3	-1.35426	0.141041	-9.60185	7.85241e-22	8.76425e-20	1033.3	0.170852	0.139057	1.22865	0.219202	0.448674
Minc3s00008g00541	220.656	0.158618	0.152683	1.03887	0.298864	0.419733	220.656	0.191857	0.153557	1.24942	0.211512	0.497898	220.656	-0.290224	0.156805	-1.85086	0.0641892	0.154455	220.656	0.123585	0.155303	0.795766	0.426168	0.651987
Minc3s00008g00542	20.1811	-0.710024	0.492849	-1.44065	0.149683	0.243516	20.1811	-1.02003	0.503464	-2.02602	0.0427623	0.223086	20.1811	-0.07288	0.489715	-0.148821	0.881695	0.930405	20.1811	-0.686155	0.502847	-1.36454	0.172398	0.391314
Minc3s00008g00543	96.4771	0.00247392	0.172719	0.0143234	0.988572	0.992958	96.4771	-0.352964	0.177409	-1.98955	0.0466405	0.234234	96.4771	-1.4351	0.194388	-7.38265	1.55165e-13	6.78879e-12	96.4771	-0.31227	0.180071	-1.73415	0.0828912	0.252894
Minc3s00008g00544	209.956	0.797503	0.188303	4.23521	2.28341e-05	0.000112804	209.956	-0.229816	0.192629	-1.19305	0.232851	0.522023	209.956	0.232375	0.191247	1.21505	0.224348	0.377695	209.956	-0.192596	0.194103	-0.992236	0.321082	0.558588
Minc3s00008g00545	23.0325	-2.26372	0.942983	-2.40059	0.0163684	0.0391804	23.0325	-1.20422	0.934731	-1.2883	0.197641	0.482367	23.0325	-2.05455	0.946058	-2.17169	0.0298788	0.0860341	23.0325	-1.38061	0.939196	-1.46999	0.141565	0.348961
Minc3s00008g00547	202.166	-0.106212	0.160818	-0.660449	0.508966	0.625477	202.166	0.291316	0.160229	1.81812	0.0690459	0.285571	202.166	0.161912	0.161524	1.0024	0.316151	0.479608	202.166	0.0787491	0.162786	0.483758	0.628558	0.803062
Minc3s00008g00548	1165.49	-1.24378	0.090893	-13.684	1.2651e-42	1.85091e-40	1165.49	-0.18724	0.0894994	-2.09208	0.0364312	0.205792	1165.49	-0.492912	0.0902211	-5.46338	4.67152e-08	8.11493e-07	1165.49	-0.2194	0.0900039	-2.43767	0.0147822	0.0853352
Minc3s00008g00549	467.295	-1.48072	0.220787	-6.70657	1.99255e-11	2.52682e-10	467.295	-0.440893	0.219309	-2.01037	0.0443921	0.227724	467.295	-0.627362	0.219874	-2.85328	0.00432703	0.018328	467.295	-1.03781	0.221114	-4.69356	2.68491e-06	0.000122324
Minc3s00008g00550	20.6594	1.50874	0.409552	3.68387	0.000229722	0.000923187	20.6594	0.940943	0.421388	2.23296	0.0255516	0.170376	20.6594	1.93783	0.409402	4.73332	2.20873e-06	2.57833e-05	20.6594	0.907921	0.428383	2.11942	0.0340554	0.146478
Minc3s00008g00551	65.1954	0.48574	0.249447	1.94726	0.0515032	0.102675	65.1954	-0.204564	0.257993	-0.792904	0.427834	0.697091	65.1954	0.822292	0.249983	3.2894	0.00100402	0.00539213	65.1954	-0.175686	0.261641	-0.671478	0.501916	0.715023
Minc3s00008g00552	237.311	-0.224509	0.128639	-1.74526	0.0809392	0.148634	237.311	0.549908	0.126161	4.35878	1.30788e-05	0.00232556	237.311	0.369081	0.127671	2.89087	0.00384172	0.0166287	237.311	0.501092	0.127776	3.92164	8.79479e-05	0.00196641
Minc3s00008g00553	33.9273	0.00541565	0.339725	0.0159413	0.987281	0.992177	33.9273	-0.0718632	0.34415	-0.208814	0.834594	0.932434	33.9273	0.182363	0.342724	0.532098	0.594658	0.732832	33.9273	0.0406529	0.347154	0.117103	0.906778	0.956561
Minc3s00008g00554	21.3362	-0.97521	0.464731	-2.09844	0.0358662	0.075743	21.3362	-0.487253	0.460532	-1.05802	0.290046	0.580044	21.3362	-0.882581	0.471742	-1.8709	0.0613596	0.149392	21.3362	-0.370435	0.463967	-0.798407	0.424634	0.651271
Minc3s00008g00555	24.9034	-0.684779	0.364971	-1.87625	0.0606203	0.117229	24.9034	-0.290474	0.361788	-0.802886	0.422041	0.692851	24.9034	0.521034	0.349884	1.48916	0.136445	0.266871	24.9034	0.405034	0.354151	1.14368	0.252758	0.487894
Minc3s00008g00556	420.273	0.116169	0.119995	0.968121	0.332984	0.455713	420.273	0.370713	0.120015	3.08889	0.00200906	0.0419918	420.273	0.354468	0.120481	2.94211	0.00325988	0.0145117	420.273	-0.0430771	0.122363	-0.352043	0.724806	0.8595
Minc3s00008g00557	254.765	0.538277	0.15236	3.53293	0.000410975	0.00155638	254.765	-0.216596	0.156362	-1.38522	0.165985	0.442182	254.765	0.237412	0.154898	1.5327	0.125349	0.251065	254.765	0.148253	0.15605	0.950034	0.342095	0.578856
Minc3s00008g00558	108.502	0.4978	0.229468	2.16936	0.0300552	0.0652986	108.502	0.163156	0.232861	0.700659	0.483516	0.734472	108.502	0.771557	0.230176	3.35203	0.000802201	0.00444582	108.502	0.533607	0.232427	2.2958	0.021687	0.109928
Minc3s00008g00559	680.061	0.572447	0.0850572	6.73014	1.69501e-11	2.17169e-10	680.061	-0.16099	0.0872005	-1.8462	0.0648629	0.275746	680.061	-0.688333	0.0897099	-7.67288	1.68183e-14	8.38718e-13	680.061	-0.260598	0.0885647	-2.94245	0.00325621	0.0300798
Minc3s00008g00560	355.692	1.27927	0.208552	6.13404	8.56727e-10	8.67183e-09	355.692	0.876236	0.209525	4.18202	2.88933e-05	0.00361757	355.692	1.1859	0.209267	5.66691	1.45393e-08	2.80477e-07	355.692	0.619956	0.210769	2.9414	0.00326727	0.0301221
Minc3s00008g00561	187.36	-0.00704043	0.203379	-0.0346172	0.972385	0.98357	187.36	-0.117806	0.20473	-0.575419	0.565008	0.789046	187.36	-0.914319	0.21015	-4.35078	1.35652e-05	0.000129023	187.36	-0.12525	0.206155	-0.607552	0.543484	0.745809
Minc3s00008g00562	11.6236	1.03639	0.455966	2.27296	0.0230284	0.0522373	11.6236	0.125403	0.488014	0.256965	0.797206	0.915062	11.6236	1.63444	0.452689	3.61052	0.000305589	0.00194258	11.6236	0.598335	0.481857	1.24173	0.214337	0.442921
Minc3s00008g00563	90.7337	1.92833	0.268336	7.18624	6.65993e-13	1.0024e-11	90.7337	0.430692	0.276124	1.55978	0.118813	0.376688	90.7337	0.630152	0.275801	2.28481	0.0223239	0.0683846	90.7337	0.308854	0.279849	1.10364	0.269747	0.506411
Minc3s00008g00564	85.5489	0.184121	0.22817	0.806946	0.419698	0.542854	85.5489	0.349922	0.228765	1.52961	0.126114	0.388425	85.5489	-0.522692	0.238113	-2.19514	0.0281534	0.0819356	85.5489	-0.0132205	0.234151	-0.0564614	0.954974	0.980467
Minc3s00008g00565	0.496699	1.77428	2.43318	0.729202	0.465878	NA	0.496699	-0.367098	2.58746	-0.141876	0.887178	NA	0.496699	-0.992552	2.60186	-0.381478	0.702849	NA	0.496699	-1.55338	2.60186	-0.597027	0.550489	NA
Minc3s00008g00566	0.679662	1.06417	2.12291	0.50128	0.616174	0.717838	0.679662	-0.427813	2.24404	-0.190644	0.848804	NA	0.679662	3.09197	2.04037	1.5154	0.129672	NA	0.679662	-0.12276	2.24404	-0.0547049	0.956374	NA
Minc3s00008g00567	0.867862	2.94933	1.76216	1.6737	0.0941902	0.167948	0.867862	0.293513	1.97926	0.148294	0.882111	NA	0.867862	1.71588	1.89372	0.906091	0.364888	NA	0.867862	2.34206	1.84136	1.27192	0.203403	NA
Minc3s00008g00568	0.246625	0.0396507	4.99958	0.0079308	0.993672	NA	0.246625	2.37398	4.936	0.480951	0.630551	NA	0.246625	1.17373	4.98994	0.235219	0.814039	NA	0.246625	0	4.99958	0	1	NA
Minc3s00008g00569	1.73043	2.20705	1.35589	1.62775	0.103579	0.181605	1.73043	-0.98414	1.65224	-0.595639	0.551416	NA	1.73043	1.89645	1.37865	1.37558	0.168951	0.309978	1.73043	0.221836	1.5164	0.146291	0.883691	NA
Minc3s00008g00570	2.64402	-0.224834	0.950936	-0.236435	0.813096	0.870906	2.64402	-1.48509	1.08609	-1.36738	0.171508	NA	2.64402	-0.431716	0.991065	-0.435608	0.663121	0.785575	2.64402	-0.352048	0.9975	-0.35293	0.724141	NA
Minc3s00008g00571	1568.37	0.989884	0.136735	7.23942	4.50606e-13	6.92211e-12	1568.37	0.165648	0.137328	1.20622	0.227733	0.516652	1568.37	-0.295173	0.137926	-2.14008	0.0323486	0.0914528	1568.37	0.15655	0.1376	1.13772	0.255238	0.490472
Minc3s00008g00572	10.9631	0.210484	0.493946	0.426127	0.670015	0.762403	10.9631	0.333435	0.497317	0.670468	0.50256	NA	10.9631	-0.204252	0.519586	-0.393105	0.694242	0.807936	10.9631	0.222741	0.509724	0.436983	0.662123	0.821395
Minc3s00008g00574	1829.48	-0.61934	0.162795	-3.80442	0.000142137	0.000600297	1829.48	0.00911554	0.162584	0.0560666	0.955289	0.983819	1829.48	-0.185594	0.16279	-1.14008	0.254252	0.412857	1829.48	0.58093	0.162461	3.57582	0.00034913	0.00563028
Minc3s00008g00575	215.539	0.437659	0.195139	2.2428	0.0249095	0.055824	215.539	-0.643587	0.199945	-3.21883	0.00128715	0.0324502	215.539	-0.239182	0.198708	-1.20368	0.228712	0.382928	215.539	-0.380317	0.20018	-1.89987	0.0574496	0.201616
Minc3s00008g00576	8.85749	1.02167	0.596726	1.71212	0.0868746	0.157473	8.85749	0.371752	0.612639	0.606804	0.543981	NA	8.85749	0.64357	0.610005	1.05502	0.291414	0.453069	8.85749	-0.150563	0.638021	-0.235985	0.813445	0.908734
Minc3s00009g00578	1.10595	4.29434	1.88235	2.28138	0.0225262	0.0513175	1.10595	1.08098	2.09994	0.51477	0.606714	NA	1.10595	2.7253	1.95159	1.39645	0.162579	0.302208	1.10595	3.1133	1.93786	1.60657	0.108149	NA
Minc3s00009g00579	79.6948	1.47459	0.293652	5.02154	5.12599e-07	3.4266e-06	79.6948	1.13831	0.296056	3.84492	0.000120592	0.00856247	79.6948	0.416545	0.301877	1.37985	0.167633	0.308474	79.6948	0.934582	0.29902	3.12548	0.00177517	0.0193275
Minc3s00009g00580	8.508	-1.10879	0.605289	-1.83183	0.0669762	0.127289	8.508	-0.350707	0.591075	-0.593337	0.552956	NA	8.508	-0.589849	0.601788	-0.98016	0.327007	0.491053	8.508	-1.19986	0.632192	-1.89794	0.0577039	0.20212
Minc3s00009g00581	241.28	-0.13287	0.225192	-0.590031	0.55517	0.665298	241.28	-0.0334361	0.225669	-0.148164	0.882213	0.953519	241.28	-0.108992	0.226447	-0.481314	0.630293	0.760784	241.28	0.456853	0.225139	2.0292	0.0424374	0.167917
Minc3s00009g00584	71.8536	0.00689354	0.264078	0.0261042	0.979174	0.987724	71.8536	0.00142907	0.266011	0.00537221	0.995714	0.998377	71.8536	0.0445482	0.266928	0.166892	0.867455	0.921813	71.8536	0.202797	0.266866	0.759919	0.447303	0.670463
Minc3s00009g00585	2.28357	-0.77507	1.04806	-0.739529	0.459586	0.581319	2.28357	-0.727629	1.06467	-0.683431	0.494334	NA	2.28357	-0.321121	1.04436	-0.30748	0.758478	0.85174	2.28357	0.363829	1.01186	0.359565	0.719172	NA
Minc3s00009g00586	132.426	0.825718	0.207265	3.98389	6.77975e-05	0.000306337	132.426	0.21439	0.210994	1.0161	0.309583	0.599696	132.426	0.309633	0.211342	1.46508	0.142899	0.275423	132.426	0.264376	0.212565	1.24374	0.213594	0.44223
Minc3s00009g00587	20.5275	1.51497	0.423887	3.57401	0.000351559	0.00135371	20.5275	0.507328	0.439705	1.15379	0.248586	0.538914	20.5275	0.425405	0.444323	0.957422	0.338354	0.502319	20.5275	0.150623	0.454858	0.331142	0.740537	0.86816
Minc3s00009g00588	87.9697	0.277591	0.197002	1.40907	0.158813	0.2551	87.9697	-0.0406375	0.201318	-0.201858	0.840028	0.935173	87.9697	-0.136178	0.203708	-0.668495	0.503818	0.656903	87.9697	-0.143726	0.205497	-0.699405	0.484299	0.701475
Minc3s00009g00589	2.73831	3.49755	1.27737	2.73809	0.00617969	0.0170155	2.73831	1.10915	1.35543	0.818299	0.413186	NA	2.73831	1.43526	1.34507	1.06705	0.28595	0.447244	2.73831	0.661051	1.41564	0.466963	0.640526	NA
Minc3s00009g00590	4.72615	2.40972	0.791265	3.0454	0.00232373	0.00724968	4.72615	-2.34021	1.15046	-2.03416	0.0419352	NA	4.72615	1.24541	0.819048	1.52055	0.128372	0.255405	4.72615	-0.215797	0.899185	-0.239991	0.810337	NA
Minc3s00009g00591	6.92057	0.997149	0.597503	1.66886	0.0951451	0.169381	6.92057	-0.165301	0.638449	-0.25891	0.795705	NA	6.92057	0.16952	0.630756	0.268757	0.788117	0.871718	6.92057	-0.830554	0.696226	-1.19294	0.232894	NA
Minc3s00009g00592	248.335	0.362647	0.140584	2.57958	0.00989218	0.0255258	248.335	0.119017	0.142487	0.835277	0.403562	0.679796	248.335	0.436397	0.141808	3.07737	0.00208836	0.00999525	248.335	0.242444	0.143346	1.69132	0.0907761	0.266882
Minc3s00009g00593	56.7451	0.138243	0.229679	0.601896	0.547243	0.658499	56.7451	-0.149481	0.235871	-0.633742	0.526249	0.764575	56.7451	-0.555792	0.244734	-2.27101	0.0231465	0.0703008	56.7451	0.396619	0.232882	1.70309	0.0885511	0.263321
Minc3s00009g00594	140.802	-0.172829	0.146746	-1.17774	0.238902	0.352887	140.802	0.00939929	0.147256	0.0638297	0.949106	0.980743	140.802	-0.229212	0.15025	-1.52554	0.127125	0.253586	140.802	-0.0304078	0.14988	-0.202881	0.839228	0.921753
Minc3s00009g00595	108.748	0.356343	0.222887	1.59876	0.109873	0.190292	108.748	0.1342	0.225248	0.595788	0.551317	0.780475	108.748	0.0633304	0.226641	0.27943	0.779915	0.866136	108.748	-0.566289	0.233382	-2.42644	0.0152476	0.0871218
Minc3s00009g00596	110.08	0.265644	0.193026	1.37621	0.168756	0.26795	110.08	0.323532	0.194183	1.66612	0.0956898	0.338541	110.08	-0.28147	0.20013	-1.40644	0.159595	0.297875	110.08	0.0103676	0.19882	0.0521456	0.958413	0.981504
Minc3s00009g00597	931.97	-0.662725	0.141416	-4.68636	2.78112e-06	1.62871e-05	931.97	-0.12767	0.141061	-0.905071	0.365428	0.647427	931.97	-0.691259	0.142175	-4.86202	1.16195e-06	1.45638e-05	931.97	0.274436	0.14095	1.94704	0.0515295	0.188512
Minc3s00009g00598	228.728	0.868917	0.202687	4.28698	1.81115e-05	9.13112e-05	228.728	-0.365157	0.208547	-1.75096	0.0799531	0.308655	228.728	0.43881	0.205294	2.13747	0.0325597	0.0919381	228.728	1.10315	0.203541	5.4198	5.96642e-08	4.87349e-06
Minc3s00009g00599	0.603754	-3.36345	2.51522	-1.33724	0.181145	NA	0.603754	-2.3883	2.51522	-0.949536	0.342348	NA	0.603754	-2.9651	2.51522	-1.17886	0.238453	NA	0.603754	-2.08324	2.51522	-0.828253	0.407527	NA
Minc3s00009g00600	11.0199	1.98825	0.538034	3.6954	0.000219541	0.000887917	11.0199	0.727285	0.563583	1.29047	0.196889	NA	11.0199	-0.106809	0.599475	-0.178171	0.858589	0.916235	11.0199	0.347334	0.58633	0.592386	0.553592	0.753224
Minc3s00009g00601	692.869	2.80776	0.140954	19.9197	2.74748e-88	2.7074e-85	692.869	0.245376	0.145228	1.68959	0.0911057	0.330605	692.869	0.48286	0.144962	3.33093	0.000865549	0.00473764	692.869	-0.12974	0.148148	-0.875744	0.381169	0.615063
Minc3s00009g00602	325.465	0.46765	0.145896	3.20536	0.00134894	0.00449633	325.465	-0.00418377	0.147754	-0.0283158	0.97741	0.992292	325.465	-0.358812	0.149699	-2.39689	0.0165351	0.053817	325.465	-0.251959	0.149898	-1.68087	0.0927886	0.270952
Minc3s00009g00603	183.873	0.235047	0.179259	1.31121	0.189786	0.294297	183.873	0.30969	0.180038	1.72014	0.0854071	0.319324	183.873	0.62547	0.179373	3.48698	0.0004885	0.00292512	183.873	0.0979315	0.182764	0.535835	0.592073	0.779805
Minc3s00009g00604	81.834	-0.0306922	0.239495	-0.128154	0.898027	0.93231	81.834	0.236857	0.23946	0.989128	0.3226	0.611697	81.834	-0.0199528	0.24237	-0.0823236	0.934389	0.962066	81.834	-0.386994	0.247346	-1.56458	0.11768	0.312123
Minc3s00009g00605	117.656	0.474892	0.207382	2.28994	0.0220245	0.0503597	117.656	0.00281068	0.211557	0.0132857	0.9894	0.99554	117.656	0.150061	0.21161	0.709142	0.478236	0.633606	117.656	0.175057	0.21256	0.823568	0.410185	0.640226
Minc3s00009g00606	11.1577	0.38963	0.542218	0.718586	0.472396	0.592622	11.1577	-0.390539	0.568771	-0.686638	0.492311	NA	11.1577	0.0925651	0.558309	0.165795	0.868318	0.922342	11.1577	-0.460483	0.583541	-0.789119	0.430042	0.655184
Minc3s00009g00608	281.726	0.862818	0.256396	3.36518	0.000764934	0.00271602	281.726	-0.0604605	0.258554	-0.233841	0.815108	0.923339	281.726	0.793052	0.257089	3.08474	0.00203732	0.00977519	281.726	-0.00134453	0.259268	-0.00518586	0.995862	0.998168
Minc3s00009g00609	771.036	-1.28058	0.12556	-10.1989	2.00521e-24	8.46127e-23	771.036	-0.305724	0.124062	-2.46428	0.0137288	0.121775	771.036	-0.366395	0.124449	-2.94413	0.00323862	0.0144392	771.036	-0.168982	0.124356	-1.35885	0.174193	0.393509
Minc3s00009g00610	256.69	0.475349	0.190308	2.49779	0.0124971	0.0311512	256.69	-0.0591644	0.192388	-0.307527	0.758442	0.897575	256.69	0.215109	0.192012	1.12029	0.262588	0.421859	256.69	-0.373506	0.194981	-1.9156	0.0554157	0.19704
Minc3s00009g00611	1969.87	0.0427732	0.0948475	0.450968	0.652013	0.747605	1969.87	-0.0535947	0.0951281	-0.563395	0.573166	0.794512	1969.87	0.107913	0.0951265	1.13441	0.256621	0.415737	1969.87	0.0814666	0.0952874	0.854957	0.392575	0.625896
Minc3s00009g00612	242.691	1.16198	0.152692	7.60998	2.74144e-14	4.74428e-13	242.691	-0.0480911	0.157431	-0.305473	0.760006	0.898523	242.691	0.237279	0.156803	1.51323	0.13022	0.257925	242.691	-0.0567443	0.159195	-0.356444	0.721508	0.857378
Minc3s00009g00613	30.9529	1.13117	0.355	3.18638	0.00144065	0.00477	30.9529	1.03833	0.358427	2.8969	0.00376873	0.0595857	30.9529	1.24081	0.357916	3.46677	0.000526752	0.00311731	30.9529	0.804612	0.365449	2.20171	0.0276857	0.12858
Minc3s00009g00614	275.447	-0.296198	0.119252	-2.48379	0.0129991	0.0322276	275.447	-0.0877212	0.119497	-0.734087	0.462896	0.720812	275.447	-0.0746264	0.120203	-0.620835	0.534708	0.683226	275.447	-0.156541	0.121547	-1.28791	0.197779	0.423627
Minc3s00009g00615	58.5197	0.0527693	0.234146	0.225369	0.821692	0.877306	58.5197	-0.377827	0.241855	-1.56221	0.118239	0.376436	58.5197	-0.634607	0.248217	-2.55666	0.0105682	0.0377062	58.5197	-0.00252166	0.240915	-0.010467	0.991649	0.996473
Minc3s00009g00616	128.352	-2.01839	0.25844	-7.8099	5.72349e-15	1.06533e-13	128.352	-0.141619	0.24438	-0.579503	0.56225	0.787246	128.352	-0.738046	0.249121	-2.9626	0.00305055	0.0137218	128.352	0.309536	0.243709	1.2701	0.204047	0.431462
Minc3s00009g00617	471.773	-0.559666	0.121484	-4.60691	4.08695e-06	2.31508e-05	471.773	-0.18374	0.121183	-1.51621	0.129465	0.393633	471.773	-0.97673	0.124548	-7.84222	4.42649e-15	2.38116e-13	471.773	-0.0937144	0.121776	-0.769562	0.44156	0.665227
Minc3s00009g00618	46.9349	0.376633	0.410329	0.91788	0.358682	0.482932	46.9349	-0.315657	0.419117	-0.753148	0.451361	0.713867	46.9349	-0.240686	0.420143	-0.572866	0.566736	0.709073	46.9349	0.157423	0.417152	0.377376	0.705894	0.847704
Minc3s00009g00619	23.9581	-2.74927	0.491516	-5.59345	2.22595e-08	1.85058e-07	23.9581	0.522699	0.374349	1.39629	0.162628	0.438331	23.9581	-0.407442	0.395007	-1.03148	0.302316	0.465038	23.9581	0.902531	0.373393	2.41711	0.0156445	0.0886966
Minc3s00009g00620	161.936	1.31623	0.238541	5.51783	3.43211e-08	2.75886e-07	161.936	-0.147104	0.244791	-0.600936	0.547882	0.778862	161.936	1.04147	0.240241	4.33509	1.45699e-05	0.000137542	161.936	0.343351	0.24373	1.40873	0.158914	0.372745
Minc3s00009g00621	52.33	0.83302	0.306536	2.71753	0.00657716	0.0179345	52.33	-0.260186	0.318982	-0.815675	0.414686	0.688655	52.33	0.549516	0.3116	1.76353	0.0778111	0.178602	52.33	-0.362099	0.325439	-1.11265	0.26586	0.501755
Minc3s00009g00624	52.2798	0.296216	0.303983	0.97445	0.329833	0.452361	52.2798	-0.217572	0.310212	-0.701366	0.483075	0.734472	52.2798	0.0388222	0.309208	0.125554	0.900085	0.941422	52.2798	-0.633394	0.319663	-1.98144	0.0475418	0.179188
Minc3s00009g00628	0.353947	-0.153134	2.94864	-0.0519338	0.958581	NA	0.353947	0.471879	2.92144	0.161523	0.871682	NA	0.353947	-1.01155	3.00281	-0.336869	0.736216	NA	0.353947	-0.0850254	2.99085	-0.0284285	0.97732	NA
Minc3s00009g00629	0.989425	2.81797	1.80294	1.56299	0.118056	0.201546	0.989425	-0.427823	2.03458	-0.210276	0.833452	NA	0.989425	2.08215	1.85344	1.1234	0.261268	0.420505	0.989425	0.571224	2.02239	0.28245	0.777598	NA
Minc3s00009g00630	246.066	-0.515621	0.159337	-3.23603	0.00121203	0.00409395	246.066	-0.482318	0.16033	-3.00827	0.00262736	0.0490869	246.066	-0.105535	0.159371	-0.662196	0.507846	0.660187	246.066	-0.377875	0.161339	-2.34212	0.0191748	0.101328
Minc3s00009g00631	145.864	-1.10071	0.232453	-4.73519	2.18855e-06	1.30658e-05	145.864	-0.311413	0.229316	-1.35801	0.174461	0.453104	145.864	-0.248304	0.229797	-1.08054	0.279902	0.440789	145.864	-0.0652833	0.22962	-0.284311	0.776172	0.889293
Minc3s00009g00632	217.591	0.655197	0.158041	4.14574	3.38713e-05	0.000162118	217.591	0.260487	0.160344	1.62455	0.104258	0.353529	217.591	0.128857	0.161709	0.796843	0.425542	0.585752	217.591	0.209403	0.162086	1.29193	0.196383	0.421928
Minc3s00009g00634	347.484	-0.811981	0.138551	-5.86053	4.614e-09	4.25275e-08	347.484	-0.274188	0.137581	-1.99292	0.0462702	0.233062	347.484	-0.299939	0.138201	-2.17031	0.0299831	0.0862624	347.484	-0.258674	0.138607	-1.86624	0.0620083	0.211276
Minc3s00009g00638	1.38541	-2.23041	1.5914	-1.40154	0.161053	0.257878	1.38541	-1.99396	1.5813	-1.26097	0.207321	NA	1.38541	-0.414653	1.37746	-0.301027	0.763394	0.855053	1.38541	-1.63074	1.57285	-1.0368	0.299827	NA
Minc3s00009g00639	0.227502	-0.684893	5.67152	-0.12076	0.903881	NA	0.227502	0.641099	5.62507	0.113972	0.90926	NA	0.227502	-1.75252	5.67371	-0.308884	0.75741	NA	0.227502	-1.592	5.67371	-0.280593	0.779023	NA
Minc3s00009g00641	6.93913	-4.291	1.14053	-3.76227	0.000168376	0.000699734	6.93913	0.187161	0.575491	0.32522	0.745014	NA	6.93913	-1.29768	0.668268	-1.94185	0.0521556	0.131811	6.93913	0.545092	0.573769	0.950019	0.342102	NA
Minc3s00009g00642	1.38992	0.585354	1.37716	0.425043	0.670805	0.76305	1.38992	-1.52088	1.64066	-0.926992	0.353931	NA	1.38992	0.20559	1.43118	0.143651	0.885776	0.932854	1.38992	0.504147	1.41938	0.35519	0.722448	NA
Minc3s00009g00643	1394.43	-0.155967	0.235951	-0.661015	0.508603	0.625214	1394.43	0.552746	0.235751	2.34462	0.0190466	0.144645	1394.43	-0.221076	0.236257	-0.935741	0.349407	0.513776	1394.43	1.23784	0.235623	5.25348	1.49249e-07	1.08499e-05
Minc3s00009g00644	2.79443	1.54085	1.11344	1.38387	0.166399	0.264935	2.79443	1.10682	1.13893	0.971807	0.331147	NA	2.79443	0.0754062	1.21894	0.061862	0.950673	0.972224	2.79443	0.866332	1.16882	0.741202	0.458571	NA
Minc3s00009g00645	179.417	-0.381355	0.159261	-2.39454	0.0166414	0.0397057	179.417	0.168196	0.157763	1.06613	0.286364	0.575872	179.417	-0.0550914	0.159777	-0.344802	0.730243	0.83286	179.417	-0.0024686	0.160396	-0.0153907	0.987721	0.994712
Minc3s00009g00647	9.45314	2.13298	0.653331	3.26478	0.00109548	0.00374137	9.45314	-0.758722	0.738168	-1.02785	0.304023	NA	9.45314	-0.0577165	0.70902	-0.0814032	0.935121	0.962608	9.45314	-0.187916	0.722922	-0.259939	0.794911	0.899281
Minc3s00010g00648	26.3369	1.11579	0.343281	3.25037	0.00115257	0.0039164	26.3369	0.243096	0.360518	0.674297	0.500122	0.745792	26.3369	0.69296	0.354674	1.95379	0.0507256	0.12915	26.3369	0.620795	0.359009	1.72919	0.0837749	0.254389
Minc3s00010g00649	17.2348	-1.25077	0.398872	-3.13576	0.00171409	0.00554653	17.2348	-0.170777	0.372897	-0.457974	0.646971	0.839593	17.2348	0.0982468	0.370107	0.265455	0.790659	0.873647	17.2348	-0.315915	0.385422	-0.819662	0.412409	0.641635
Minc3s00010g00651	0.335854	0.688761	3.80673	0.180932	0.856421	NA	0.335854	0.476029	3.83808	0.124028	0.901293	NA	0.335854	-0.28327	3.8559	-0.0734642	0.941437	NA	0.335854	-0.844096	3.8559	-0.21891	0.82672	NA
Minc3s00010g00652	0.553829	-0.250716	2.43433	-0.102992	0.91797	NA	0.553829	0.504186	2.40406	0.209723	0.833884	NA	0.553829	0.0106523	2.44607	0.00435488	0.996525	NA	0.553829	-1.45228	2.54166	-0.571389	0.567736	NA
Minc3s00010g00653	4.05371	0.399255	1.00693	0.396509	0.691729	0.780169	4.05371	-1.53574	1.1583	-1.32585	0.184889	NA	4.05371	-0.775755	1.09396	-0.709127	0.478246	0.633606	4.05371	1.4654	0.993469	1.47504	0.140202	NA
Minc3s00010g00654	5.91599	0.866623	0.588281	1.47314	0.140712	0.23153	5.91599	-0.244938	0.644654	-0.379954	0.70398	NA	5.91599	-0.108985	0.645026	-0.168962	0.865827	0.920932	5.91599	1.15428	0.596093	1.93641	0.0528173	NA
Minc3s00010g00655	2.59277	-0.0522947	1.02665	-0.0509371	0.959376	0.974353	2.59277	-0.370958	1.05399	-0.351954	0.724872	NA	2.59277	-1.00673	1.1111	-0.906064	0.364902	0.528859	2.59277	-1.66333	1.20759	-1.37739	0.168391	NA
Minc3s00010g00656	731.121	0.323338	0.190111	1.70079	0.0889827	0.160534	731.121	-0.258832	0.191169	-1.35395	0.175754	0.454777	731.121	0.98326	0.189911	5.17747	2.24919e-07	3.32642e-06	731.121	-0.367485	0.191958	-1.9144	0.0555692	0.197376
Minc3s00010g00657	106.29	0.698084	0.177184	3.93989	8.152e-05	0.000362378	106.29	-0.274777	0.18516	-1.484	0.13781	0.404532	106.29	-0.729393	0.192049	-3.79795	0.000145897	0.00102801	106.29	-0.569748	0.192019	-2.96715	0.00300571	0.0283391
Minc3s00010g00659	132.083	-1.3324	0.240783	-5.5336	3.1373e-08	2.53588e-07	132.083	-0.599239	0.237649	-2.52153	0.0116846	0.11101	132.083	-0.948422	0.241038	-3.93474	8.32865e-05	0.00062957	132.083	-0.242895	0.23737	-1.02328	0.306177	0.542951
Minc3s00010g00661	0.297013	-3.56151	6.23559	-0.571158	0.567892	NA	0.297013	-3.3077	6.23559	-0.530455	0.595796	NA	0.297013	-2.44183	6.23559	-0.391596	0.695357	NA	0.297013	-1.24245	6.21968	-0.199761	0.841667	NA
Minc3s00010g00662	33.2456	0.854956	0.336194	2.54305	0.0109891	0.0279241	33.2456	0.613035	0.341199	1.79671	0.0723824	0.293336	33.2456	0.387951	0.346199	1.1206	0.262457	0.421785	33.2456	-0.3741	0.364756	-1.02562	0.305072	0.541824
Minc3s00010g00663	35.1554	-1.1201	0.336725	-3.32647	0.000879536	0.00307535	35.1554	0.200742	0.321225	0.624925	0.53202	0.767763	35.1554	-1.30116	0.350927	-3.70776	0.000209098	0.00140832	35.1554	0.27071	0.323808	0.836019	0.403144	0.634289
Minc3s00010g00664	46.5424	-0.625964	0.230447	-2.7163	0.00660162	0.0179851	46.5424	-0.379552	0.230593	-1.64598	0.0997673	0.346659	46.5424	-2.51859	0.291857	-8.62953	6.16034e-18	4.5631e-16	46.5424	-1.14176	0.24962	-4.57398	4.78553e-06	0.000196192
Minc3s00010g00671	36.4302	-2.47453	0.469686	-5.26847	1.37568e-07	1.00855e-06	36.4302	0.646172	0.34742	1.85991	0.0628978	0.271914	36.4302	-1.17516	0.408009	-2.88022	0.00397394	0.0170884	36.4302	3.14514	0.329036	9.55864	1.19309e-21	7.38244e-19
Minc3s00010g00672	26.9749	-0.052823	0.297463	-0.177578	0.859054	0.904489	26.9749	0.740877	0.289442	2.55967	0.0104771	0.104211	26.9749	-0.445292	0.315521	-1.41129	0.158158	0.296002	26.9749	0.13014	0.305002	0.426686	0.669608	0.82602
Minc3s00010g00674	7.95203	0.896847	0.88454	1.01391	0.310624	0.432012	7.95203	0.560185	0.894825	0.626028	0.531297	NA	7.95203	0.470835	0.90037	0.522935	0.60102	0.737947	7.95203	0.957245	0.892988	1.07196	0.283739	0.520831
Minc3s00010g00675	0.380006	-3.0385	5.68729	-0.534261	0.593161	NA	0.380006	0.629456	5.61893	0.112024	0.910804	NA	0.380006	-1.28283	5.68154	-0.225788	0.821366	NA	0.380006	-1.75831	5.68729	-0.309164	0.757197	NA
Minc3s00010g00676	20.0767	1.33092	0.420008	3.1688	0.00153068	0.00502143	20.0767	0.35363	0.435957	0.811159	0.417275	0.690143	20.0767	0.830004	0.430485	1.92807	0.0538466	0.135065	20.0767	-0.0244416	0.452072	-0.0540656	0.956883	0.981285
Minc3s00010g00677	2.22553	2.00899	1.06333	1.88934	0.0588468	0.114402	2.22553	-3.69381	1.458	-2.53347	0.011294	NA	2.22553	-3.54928	1.458	-2.43434	0.0149191	0.0495652	2.22553	-2.66741	1.458	-1.82949	0.0673257	NA
Minc3s00010g00678	40.8274	0.921494	0.249418	3.69457	0.000220258	0.000890495	40.8274	0.12789	0.26046	0.491016	0.623415	0.825878	40.8274	-0.821155	0.283001	-2.9016	0.00371263	0.0161745	40.8274	0.0604865	0.266522	0.226947	0.820465	0.91251
Minc3s00010g00683	73.7407	0.906867	0.23633	3.83729	0.0001244	0.000532097	73.7407	0.688766	0.239645	2.87411	0.00405168	0.0616172	73.7407	0.882223	0.239332	3.68618	0.000227642	0.00151212	73.7407	0.375435	0.245792	1.52745	0.126649	0.326147
Minc3s00010g00684	0.255474	2.91228	4.30165	0.677014	0.498397	NA	0.255474	0	4.39437	0	1	NA	0.255474	0	4.39437	0	1	NA	0.255474	0	4.39437	0	1	NA
Minc3s00010g00685	26.8317	2.22502	0.31909	6.97302	3.10216e-12	4.3451e-11	26.8317	0.174143	0.352819	0.493574	0.621607	0.824782	26.8317	1.51828	0.329439	4.60869	4.05205e-06	4.40754e-05	26.8317	0.106561	0.364436	0.292399	0.769981	0.885485
Minc3s00010g00686	276.444	-0.0688142	0.138055	-0.498457	0.618162	0.719578	276.444	-0.166258	0.139482	-1.19197	0.233273	0.522372	276.444	-0.492463	0.141995	-3.46817	0.000524006	0.0031043	276.444	0.0354481	0.139964	0.253266	0.800062	0.901773
Minc3s00010g00687	13.0787	-0.743189	0.504423	-1.47334	0.140658	0.231499	13.0787	0.295489	0.482499	0.612414	0.540264	0.773544	13.0787	-0.2867	0.50259	-0.570446	0.568375	0.710545	13.0787	0.882756	0.476941	1.85087	0.0641882	0.215955
Minc3s00010g00688	0.650042	-0.704663	2.71586	-0.259462	0.795279	NA	0.650042	0.1243	2.65564	0.0468061	0.962668	NA	0.650042	-1.74741	2.7185	-0.642783	0.520365	NA	0.650042	0.457994	2.65313	0.172624	0.862947	NA
Minc3s00010g00690	3.23374	0.286947	0.892914	0.32136	0.747938	0.823548	3.23374	-0.455205	0.955294	-0.476508	0.633713	NA	3.23374	0.842952	0.886589	0.950781	0.341715	0.50573	3.23374	0.43812	0.914025	0.479331	0.631703	NA
Minc3s00010g00691	2.44955	6.12251	1.24667	4.91109	9.05703e-07	5.77884e-06	2.44955	1.00357	1.58736	0.632227	0.527239	NA	2.44955	0.438056	1.60298	0.273277	0.78464	0.869426	2.44955	2.62573	1.39597	1.88094	0.0599804	NA
Minc3s00010g00692	3.01449	3.86384	1.06712	3.6208	0.000293688	0.00115058	3.01449	-1.39762	1.44938	-0.964284	0.334903	NA	3.01449	1.15236	1.14559	1.00591	0.314458	0.477891	3.01449	-1.82071	1.4686	-1.23976	0.215064	NA
Minc3s00011g00694	62.1009	0.806817	0.287616	2.80519	0.00502868	0.0142106	62.1009	0.75101	0.289508	2.59409	0.00948417	0.0988252	62.1009	0.509113	0.292507	1.74051	0.0817688	0.185148	62.1009	-0.131592	0.30141	-0.43659	0.662409	0.821627
Minc3s00011g00695	12.735	-1.19616	0.750324	-1.59419	0.110893	0.19178	12.735	-0.738743	0.745371	-0.991108	0.321633	0.611118	12.735	-1.34462	0.768513	-1.74964	0.0801801	0.18252	12.735	-0.71545	0.7527	-0.950511	0.341852	0.578739
Minc3s00011g00697	5.1844	-4.73375	1.22734	-3.85691	0.000114828	0.000494878	5.1844	-1.03212	0.759109	-1.35964	0.173944	NA	5.1844	-1.11044	0.769777	-1.44255	0.149148	0.283983	5.1844	-1.66922	0.814848	-2.0485	0.0405107	NA
Minc3s00011g00698	59.8649	1.08058	0.27399	3.94388	8.01752e-05	0.000356779	59.8649	0.502461	0.280225	1.79306	0.0729629	0.293743	59.8649	0.958117	0.277589	3.45157	0.000557336	0.0032728	59.8649	0.222649	0.287115	0.775469	0.438062	0.662512
Minc3s00011g00699	156.598	0.984778	0.204199	4.82264	1.41668e-06	8.73308e-06	156.598	0.334129	0.207897	1.60719	0.108014	0.360082	156.598	0.736029	0.206674	3.5613	0.000369025	0.00228648	156.598	0.303959	0.209934	1.44788	0.14765	0.357452
Minc3s00011g00700	52.5846	1.34671	0.271519	4.95991	7.05272e-07	4.59359e-06	52.5846	0.427727	0.281726	1.51824	0.128955	0.392689	52.5846	0.922352	0.277927	3.31868	0.000904441	0.00492341	52.5846	0.775239	0.281215	2.75674	0.00583801	0.0451546
Minc3s00011g00701	9.38817	-1.60477	0.704018	-2.27945	0.0226406	0.0515179	9.38817	-0.526143	0.669825	-0.785493	0.432165	NA	9.38817	-0.31544	0.668016	-0.472205	0.636781	0.765692	9.38817	-0.0319045	0.664207	-0.048034	0.961689	0.982705
Minc3s00011g00702	746.752	1.86314	0.145016	12.8478	8.85126e-38	9.06889e-36	746.752	0.00747126	0.147799	0.0505502	0.959684	0.985513	746.752	1.03956	0.146166	7.11214	1.14258e-12	4.37489e-11	746.752	0.613357	0.147127	4.1689	3.06069e-05	0.000875652
Minc3s00011g00703	39.8388	-0.638283	0.283816	-2.24894	0.0245166	0.0550946	39.8388	-0.206049	0.281594	-0.731723	0.464338	0.721636	39.8388	-1.56046	0.311807	-5.00456	5.59903e-07	7.592e-06	39.8388	-0.159915	0.285018	-0.561071	0.574749	0.768388
Minc3s00011g00704	13.1157	1.29365	0.495771	2.60937	0.00907085	0.0236745	13.1157	-0.277589	0.540458	-0.513618	0.607519	0.816123	13.1157	-1.12408	0.595868	-1.88646	0.059233	0.145343	13.1157	0.293172	0.530378	0.552761	0.580427	0.771455
Minc3s00011g00705	77.4336	-0.178462	0.252657	-0.706341	0.479976	0.598805	77.4336	0.316658	0.250754	1.26283	0.206652	0.4926	77.4336	0.903636	0.247945	3.6445	0.000267908	0.00173738	77.4336	0.111293	0.255312	0.435911	0.662901	0.821909
Minc3s00011g00706	0.423909	1.7489	2.7954	0.625635	0.531554	NA	0.423909	0	2.88617	0	1	NA	0.423909	0	2.88617	0	1	NA	0.423909	2.42274	2.78878	0.868747	0.384986	NA
Minc3s00011g00707	12.0351	0.313769	0.507389	0.618399	0.536312	0.64892	12.0351	0.448889	0.509871	0.880396	0.378645	0.657504	12.0351	-0.123406	0.528895	-0.233328	0.815506	0.889569	12.0351	0.0807882	0.527355	0.153195	0.878244	0.940529
Minc3s00011g00708	318.423	0.266621	0.119344	2.23406	0.0254794	0.0568123	318.423	0.203001	0.120386	1.68626	0.0917464	0.332144	318.423	-0.221423	0.122883	-1.8019	0.0715615	0.167658	318.423	-0.175133	0.123455	-1.41859	0.156018	0.369158
Minc3s00011g00709	98.4788	-0.306889	0.208001	-1.47542	0.140101	0.230773	98.4788	-0.0584433	0.208092	-0.280853	0.778823	0.906067	98.4788	-0.0380424	0.209158	-0.181884	0.855674	0.914541	98.4788	0.264222	0.207965	1.27051	0.203902	0.431326
Minc3s00011g00710	0.442757	0.657497	2.62484	0.250491	0.802208	NA	0.442757	-1.82676	2.73976	-0.666762	0.504924	NA	0.442757	0.320565	2.67953	0.119635	0.904772	NA	0.442757	9.06565e-05	2.72386	3.32823e-05	0.999973	NA
Minc3s00011g00711	109.466	0.273876	0.177431	1.54356	0.122694	0.207886	109.466	-0.589787	0.187151	-3.15139	0.00162495	0.0369881	109.466	0.750392	0.177077	4.23766	2.25866e-05	0.00020289	109.466	-0.156389	0.185665	-0.842316	0.399611	0.6319
Minc3s00011g00712	2382.13	2.25695	0.119188	18.9361	5.75471e-80	4.59062e-77	2382.13	-0.321117	0.121373	-2.6457	0.00815231	0.0911766	2382.13	1.36174	0.119722	11.3741	5.62685e-30	1.11903e-27	2382.13	0.811171	0.120272	6.74446	1.53598e-11	2.78012e-09
Minc3s00011g00713	155.218	-0.324496	0.189187	-1.71521	0.0863066	0.156659	155.218	-0.498215	0.19149	-2.60179	0.00927393	0.097908	155.218	-0.41034	0.191907	-2.13822	0.0324985	0.0918129	155.218	-0.387088	0.192754	-2.0082	0.0446218	0.172741
Minc3s00011g00714	104.501	-0.913874	0.21837	-4.18498	2.85197e-05	0.000138402	104.501	-0.462533	0.216927	-2.1322	0.03299	0.194814	104.501	-0.656348	0.219698	-2.9875	0.00281267	0.0128375	104.501	-0.568241	0.220281	-2.57961	0.0098911	0.0648607
Minc3s00011g00716	687.532	-0.0591	0.121184	-0.487689	0.62577	0.72634	687.532	-0.306202	0.122064	-2.50853	0.0121234	0.11337	687.532	-0.294479	0.122377	-2.40632	0.016114	0.0527184	687.532	-0.289145	0.122714	-2.35624	0.0184609	0.098923
Minc3s00011g00717	20.1706	-1.31798	0.383617	-3.43566	0.000591108	0.00215806	20.1706	-0.569639	0.369582	-1.54131	0.123242	0.383545	20.1706	-0.100698	0.362562	-0.277742	0.781211	0.866855	20.1706	-0.0807844	0.365373	-0.221101	0.825014	0.914729
Minc3s00011g00718	4.52239	1.51615	0.789152	1.92124	0.0547014	0.107788	4.52239	-2.30677	1.13699	-2.02883	0.0424752	NA	4.52239	1.06744	0.810743	1.31661	0.187968	0.334218	4.52239	-0.688813	0.931636	-0.739359	0.459689	NA
Minc3s00011g00719	40.05	1.80979	0.294687	6.14142	8.17881e-10	8.30372e-09	40.05	1.09071	0.303865	3.58944	0.000331389	0.0157896	40.05	2.02947	0.296079	6.85448	7.15704e-12	2.42114e-10	40.05	1.15002	0.307253	3.74291	0.0001819	0.0034694
Minc3s00011g00720	73.8189	-0.326006	0.23586	-1.3822	0.166911	0.265599	73.8189	-0.0461544	0.235688	-0.195829	0.844744	0.937265	73.8189	0.00843225	0.23658	0.0356422	0.971568	0.983796	73.8189	-0.186978	0.240213	-0.778384	0.436343	0.661036
Minc3s00011g00721	244.223	-0.968424	0.20737	-4.67003	3.01159e-06	1.75418e-05	244.223	0.158943	0.204245	0.778198	0.436452	0.703565	244.223	-0.266036	0.206145	-1.29053	0.196868	0.344828	244.223	0.146834	0.20519	0.715602	0.474237	0.692953
Minc3s00011g00722	108.175	0.638151	0.228525	2.79248	0.00523064	0.0147032	108.175	-0.186645	0.234565	-0.795706	0.426203	0.696008	108.175	0.507359	0.231039	2.19598	0.0280932	0.0817967	108.175	-0.410788	0.2395	-1.71519	0.0863099	0.259281
Minc3s00011g00723	176.486	-0.447856	0.149483	-2.99603	0.00273521	0.00836595	176.486	-0.245674	0.149818	-1.63982	0.101043	0.348535	176.486	-0.366314	0.151574	-2.41673	0.0156608	0.0514819	176.486	-0.417661	0.153109	-2.72786	0.0063746	0.0477638
Minc3s00011g00724	144.387	0.0509015	0.176214	0.288862	0.772687	0.841071	144.387	0.139966	0.177171	0.790005	0.429525	0.698226	144.387	0.231994	0.177545	1.30668	0.191323	0.338295	144.387	0.363659	0.177668	2.04685	0.0406728	0.16321
Minc3s00011g00725	38.3328	0.732558	0.320618	2.28483	0.0223227	0.0509315	38.3328	0.16774	0.32801	0.511388	0.60908	0.817182	38.3328	-1.21767	0.35817	-3.39969	0.000674633	0.00384464	38.3328	0.386299	0.329053	1.17397	0.240407	0.47392
Minc3s00011g00726	2.79748	0.195094	0.897965	0.217262	0.828004	0.882053	2.79748	-0.0135805	0.922191	-0.0147263	0.988251	NA	2.79748	0.24535	0.915789	0.267911	0.788768	0.872262	2.79748	0.305491	0.92138	0.331559	0.740223	NA
Minc3s00011g00727	2.75205	0.631971	1.06706	0.592253	0.553681	0.663894	2.75205	-0.0444554	1.11728	-0.039789	0.968261	NA	2.75205	0.570039	1.08866	0.523617	0.600545	0.737552	2.75205	1.11159	1.07051	1.03837	0.299096	NA
Minc3s00011g00728	5.74586	0.224464	0.75277	0.298184	0.765563	0.836085	5.74586	0.0261746	0.769167	0.0340298	0.972853	NA	5.74586	0.318547	0.763576	0.417178	0.676548	0.796162	5.74586	0.194017	0.77512	0.250306	0.802351	NA
Minc3s00011g00729	79.5199	-0.694533	0.249237	-2.78663	0.00532592	0.0149422	79.5199	0.185659	0.243563	0.762261	0.445905	0.709664	79.5199	0.0505517	0.245923	0.205559	0.837135	0.902779	79.5199	0.0953334	0.246916	0.386096	0.699425	0.843819
Minc3s00011g00730	0.403422	2.09541	6.2377	0.335926	0.736926	NA	0.403422	0	6.28782	0	1	NA	0.403422	0.437886	6.28782	0.0696405	0.94448	NA	0.403422	0	6.28782	0	1	NA
Minc3s00011g00731	0.524478	1.33796	2.35953	0.567047	0.570682	NA	0.524478	1.60508	2.35872	0.680488	0.496196	NA	0.524478	1.16587	2.41121	0.483521	0.628726	NA	0.524478	0	2.43109	0	1	NA
Minc3s00011g00732	93.8294	-0.730489	0.193942	-3.76654	0.000165523	0.00068899	93.8294	0.0526209	0.189862	0.277153	0.781662	0.907735	93.8294	-0.872572	0.199993	-4.36301	1.28283e-05	0.000122654	93.8294	-0.123831	0.193563	-0.639744	0.522339	0.730691
Minc3s00011g00733	131.875	-0.288272	0.210428	-1.36994	0.170707	0.27042	131.875	1.03718	0.204433	5.07344	3.90693e-07	0.000447615	131.875	0.31072	0.209069	1.48621	0.137224	0.267884	131.875	0.91987	0.206325	4.45835	8.25933e-06	0.000306494
Minc3s00011g00734	39.0131	0.121674	0.283311	0.429473	0.667579	0.760354	39.0131	-0.204454	0.291276	-0.701926	0.482726	0.734376	39.0131	0.299685	0.286132	1.04737	0.294931	0.456885	39.0131	-0.076445	0.294339	-0.259717	0.795082	0.899369
Minc3s00011g00735	42.8432	-1.21021	0.379841	-3.18609	0.00144212	0.00477344	42.8432	-0.128084	0.368702	-0.347391	0.728297	0.882212	42.8432	-0.361914	0.373222	-0.9697	0.332196	0.496208	42.8432	-0.0954782	0.371762	-0.256826	0.797313	0.900544
Minc3s00011g00736	164.412	-1.56563	0.430288	-3.63856	0.000274169	0.00108157	164.412	-0.751612	0.428489	-1.7541	0.0794134	0.307697	164.412	-0.727793	0.428874	-1.69698	0.0896996	0.197663	164.412	-0.480948	0.428586	-1.12217	0.261788	0.49728
Minc3s00011g00737	104.416	-0.0433064	0.204855	-0.2114	0.832575	0.885625	104.416	0.0241786	0.206195	0.117261	0.906653	0.964277	104.416	0.432541	0.204474	2.11538	0.0343975	0.0960281	104.416	0.0903626	0.20811	0.434207	0.664138	0.822583
Minc3s00011g00738	114.114	0.740238	0.202697	3.65194	0.000260264	0.00103255	114.114	0.316038	0.206449	1.53083	0.125813	0.387692	114.114	1.0484	0.203192	5.15963	2.47443e-07	3.63619e-06	114.114	0.269506	0.209145	1.28861	0.197533	0.423409
Minc3s00011g00739	106.707	-0.399776	0.173282	-2.30708	0.0210503	0.0484602	106.707	0.0338967	0.171661	0.197463	0.843465	0.936683	106.707	0.365526	0.170184	2.14783	0.031727	0.0899975	106.707	0.172245	0.173196	0.994511	0.319974	0.557718
Minc3s00011g00740	160.307	-1.48994	0.244364	-6.09724	1.07913e-09	1.07765e-08	160.307	-0.107212	0.237907	-0.450644	0.652246	0.842241	160.307	-0.42767	0.240084	-1.78134	0.0748575	0.173718	160.307	0.191792	0.237936	0.806065	0.420205	0.648052
Minc3s00011g00741	37.7989	0.353632	0.260545	1.35728	0.174692	0.275535	37.7989	0.110811	0.267848	0.413707	0.679088	0.856656	37.7989	0.663521	0.261797	2.53449	0.0112612	0.0395934	37.7989	0.265623	0.270535	0.981842	0.326178	0.563925
Minc3s00011g00742	263.407	-1.47591	0.166272	-8.87651	6.89937e-19	1.8463e-17	263.407	0.195503	0.158775	1.23132	0.218202	0.505736	263.407	0.242181	0.159143	1.52178	0.128063	0.254991	263.407	0.36452	0.159236	2.28919	0.0220685	0.111212
Minc3s00011g00743	100.764	0.210609	0.20767	1.01415	0.310509	0.431898	100.764	-0.103886	0.211382	-0.49146	0.623101	0.825798	100.764	0.458002	0.208622	2.19536	0.0281375	0.0818967	100.764	-0.375426	0.216801	-1.73166	0.0833342	0.253638
Minc3s00011g00744	23.2381	0.0636357	0.331342	0.192054	0.8477	0.896337	23.2381	0.125353	0.334972	0.37422	0.70824	0.872386	23.2381	0.471339	0.331336	1.42254	0.154869	0.291811	23.2381	-0.499091	0.359747	-1.38734	0.165338	0.382036
Minc3s00011g00745	195.203	1.02767	0.145566	7.0598	1.66742e-12	2.39972e-11	195.203	0.125282	0.150659	0.831555	0.40566	0.68132	195.203	0.747709	0.148138	5.04738	4.47899e-07	6.23033e-06	195.203	0.046892	0.153386	0.305713	0.759823	0.879724
Minc3s00011g00746	20.1126	0.854258	0.362707	2.35523	0.0185113	0.0434468	20.1126	0.177988	0.377809	0.471106	0.637565	0.83411	20.1126	0.60111	0.372441	1.61397	0.106534	0.223545	20.1126	-0.166283	0.394999	-0.420971	0.673776	0.827685
Minc3s00011g00747	1.02646	1.66355	1.60524	1.03633	0.30005	0.421063	1.02646	-1.14092	1.847	-0.617716	0.536763	NA	1.02646	1.9357	1.61178	1.20097	0.229763	0.384132	1.02646	-0.835869	1.847	-0.452555	0.65087	NA
Minc3s00011g00748	4.661	1.42412	0.737227	1.93172	0.0533937	0.10574	4.661	-0.467839	0.807417	-0.579427	0.562301	NA	4.661	-0.304521	0.806445	-0.377609	0.705721	0.815952	4.661	-1.41191	0.918403	-1.53735	0.124208	NA
Minc3s00011g00749	14.0816	1.23957	0.418186	2.96417	0.00303501	0.00915833	14.0816	-0.356987	0.458384	-0.778794	0.436101	0.703322	14.0816	0.262118	0.44338	0.591182	0.554399	0.698943	14.0816	-0.324368	0.46926	-0.691232	0.489419	0.705833
Minc3s00011g00750	6.62291	1.38733	0.718705	1.93032	0.0535674	0.105965	6.62291	1.56216	0.720223	2.169	0.030083	NA	6.62291	0.754462	0.744358	1.01357	0.310786	0.473935	6.62291	0.650423	0.75388	0.862767	0.388265	NA
Minc3s00011g00751	49.0792	-0.791242	0.321709	-2.45949	0.0139133	0.0341227	49.0792	-0.0056851	0.315822	-0.018001	0.985638	0.994637	49.0792	0.19815	0.315377	0.628295	0.52981	0.679003	49.0792	-0.0354096	0.319345	-0.110882	0.91171	0.95916
Minc3s00011g00752	6.91381	0.888483	0.695219	1.27799	0.201253	0.308312	6.91381	-0.316591	0.734946	-0.430768	0.666637	NA	6.91381	1.23994	0.696313	1.78073	0.0749574	0.173876	6.91381	-0.0822045	0.737999	-0.111388	0.911308	NA
Minc3s00011g00753	119.698	-0.158574	0.168718	-0.939875	0.347282	0.471047	119.698	-0.5023	0.173274	-2.89888	0.00374494	0.0594009	119.698	-1.44424	0.187429	-7.70553	1.30299e-14	6.58805e-13	119.698	-0.381417	0.175058	-2.1788	0.0293463	0.133541
Minc3s00011g00754	544.305	-1.17865	0.177957	-6.6232	3.51505e-11	4.31227e-10	544.305	-0.411081	0.177167	-2.32031	0.0203243	0.14972	544.305	-1.86925	0.181038	-10.3252	5.4211e-25	7.83647e-23	544.305	-0.865423	0.178479	-4.84888	1.24159e-06	6.45215e-05
Minc3s00011g00755	1.22801	-3.57666	1.83753	-1.94644	0.0516014	0.102835	1.22801	0.155239	1.60966	0.0964423	0.923169	NA	1.22801	-0.60631	1.67776	-0.361382	0.717814	0.824283	1.22801	-0.226762	1.65717	-0.136837	0.891159	NA
Minc3s00011g00756	3.14248	0.309816	1.11414	0.278077	0.780953	0.847367	3.14248	0.451202	1.1219	0.402176	0.687555	NA	3.14248	1.71511	1.06593	1.60903	0.10761	0.225041	3.14248	0.736804	1.1233	0.655927	0.511871	NA
Minc3s00011g00757	21.9131	0.844388	0.415165	2.03386	0.0419657	0.0864976	21.9131	-0.197296	0.435576	-0.452954	0.650582	0.841499	21.9131	0.84206	0.419943	2.00518	0.0449442	0.117669	21.9131	-0.184695	0.443039	-0.416882	0.676764	0.829686
Minc3s00011g00758	14.8763	-0.992261	0.948686	-1.04593	0.295592	0.416219	14.8763	-0.847208	0.950966	-0.890892	0.372987	0.652921	14.8763	-0.18761	0.942406	-0.199076	0.842204	0.905871	14.8763	-0.330914	0.947023	-0.349425	0.72677	0.860386
Minc3s00011g00759	42.2615	0.201778	0.301863	0.66844	0.503853	0.620984	42.2615	0.157265	0.305414	0.514925	0.606605	0.815449	42.2615	0.849704	0.299591	2.83622	0.00456516	0.0191439	42.2615	0.399364	0.306249	1.30405	0.192217	0.416422
Minc3s00011g00760	392.003	-1.4713	0.21262	-6.91987	4.52072e-12	6.21766e-11	392.003	-0.131456	0.210192	-0.625408	0.531703	0.767763	392.003	-0.96388	0.212357	-4.53896	5.6533e-06	5.92108e-05	392.003	0.0483805	0.210394	0.229953	0.818129	0.911288
Minc3s00011g00761	252.077	-1.52605	0.231233	-6.59961	4.1224e-11	5.02244e-10	252.077	-0.363498	0.22805	-1.59394	0.110949	0.364894	252.077	-0.871589	0.230213	-3.78601	0.000153087	0.00107154	252.077	-0.406934	0.229064	-1.77651	0.0756493	0.239249
Minc3s00011g00762	251.577	0.277017	0.171425	1.61596	0.106102	0.185157	251.577	-0.393743	0.17443	-2.25731	0.0239887	0.164213	251.577	-0.58222	0.176102	-3.30615	0.000945885	0.0051286	251.577	-0.0856163	0.174421	-0.490859	0.623526	0.799642
Minc3s00011g00763	1.64966	0.411382	1.38761	0.296469	0.766872	0.837332	1.64966	1.14013	1.3643	0.835693	0.403328	NA	1.64966	-0.391996	1.49224	-0.26269	0.792789	0.874822	1.64966	0.258832	1.44004	0.17974	0.857357	NA
Minc3s00011g00764	12.1476	0.601907	0.443466	1.35728	0.174693	0.275535	12.1476	0.588399	0.449074	1.31025	0.190111	0.473214	12.1476	-0.912417	0.513033	-1.77848	0.0753256	0.174484	12.1476	0.116729	0.47161	0.247511	0.804513	0.904452
Minc3s00012g00765	4.10763	0.492652	0.839072	0.587139	0.55711	0.66698	4.10763	-0.547777	0.884141	-0.619559	0.535548	NA	4.10763	-1.22928	0.93941	-1.30857	0.190681	0.337597	4.10763	0.200621	0.864426	0.232086	0.816472	NA
Minc3s00012g00766	1.52641	0.0171235	1.55963	0.0109792	0.99124	0.99469	1.52641	-0.039865	1.58568	-0.0251406	0.979943	NA	1.52641	0.714859	1.54009	0.464166	0.642529	0.770368	1.52641	0.664177	1.5536	0.427507	0.66901	NA
Minc3s00012g00767	2.19481	0.337595	1.1352	0.297388	0.766171	0.836667	2.19481	0.785493	1.12572	0.697772	0.48532	NA	2.19481	0.443831	1.15282	0.384996	0.70024	0.81199	2.19481	0.289027	1.17493	0.245996	0.805685	NA
Minc3s00012g00768	3.87314	-0.255659	0.87648	-0.291688	0.770525	0.839616	3.87314	0.445689	0.857933	0.519492	0.603418	NA	3.87314	0.54022	0.860046	0.62813	0.529919	0.679063	3.87314	0.0343588	0.890786	0.0385713	0.969232	NA
Minc3s00012g00769	4.27917	0.864975	0.916216	0.944074	0.345132	0.468852	4.27917	0.343465	0.955489	0.359465	0.719247	NA	4.27917	1.99295	0.893977	2.22931	0.0257931	0.0764601	4.27917	-2.63249	1.33303	-1.97481	0.0482893	NA
Minc3s00012g00770	643.323	0.261853	0.0884008	2.96211	0.00305536	0.00921061	643.323	0.0150418	0.0895537	0.167964	0.866612	0.947297	643.323	-0.0295578	0.090122	-0.327975	0.74293	0.840687	643.323	-0.0242645	0.0905878	-0.267856	0.78881	0.89619
Minc3s00012g00771	348.995	-0.812826	0.176561	-4.60365	4.15149e-06	2.34873e-05	348.995	-0.16636	0.175104	-0.950067	0.342078	0.628993	348.995	0.855286	0.17293	4.94587	7.58061e-07	9.99398e-06	348.995	-0.0267599	0.17569	-0.152313	0.87894	0.941009
Minc3s00012g00772	87.1093	-0.147833	0.298115	-0.495892	0.619971	0.721008	87.1093	-0.604213	0.302349	-1.9984	0.0456737	0.231596	87.1093	-0.144807	0.300322	-0.482172	0.629684	0.760459	87.1093	-0.786861	0.306627	-2.56618	0.0102824	0.0665656
Minc3s00012g00773	244.487	-0.179606	0.138316	-1.29852	0.194109	0.299628	244.487	0.285232	0.137424	2.07556	0.0379345	0.210426	244.487	0.255384	0.138225	1.8476	0.0646596	0.155314	244.487	0.227085	0.139103	1.6325	0.102575	0.288126
Minc3s00012g00774	252.168	-0.346924	0.133957	-2.58982	0.00960271	0.0248637	252.168	0.0543294	0.133345	0.407434	0.683689	0.859164	252.168	-0.267895	0.135664	-1.9747	0.048302	0.12439	252.168	-0.0786971	0.135459	-0.580966	0.561263	0.759126
Minc3s00012g00775	162.475	0.231312	0.181178	1.27671	0.201704	0.308805	162.475	-0.239757	0.184516	-1.29938	0.193813	0.477777	162.475	0.0502903	0.183778	0.273647	0.784356	0.869258	162.475	-0.365043	0.18738	-1.94815	0.0513973	0.188157
Minc3s00012g00776	209.182	-0.512872	0.196483	-2.61027	0.00904708	0.0236217	209.182	0.000880137	0.195576	0.00450023	0.996409	0.998564	209.182	-0.994076	0.201313	-4.93796	7.89447e-07	1.03578e-05	209.182	-0.00503222	0.196728	-0.0255796	0.979593	0.991139
Minc3s00012g00777	74.1033	0.421	0.216011	1.94898	0.0512984	0.102346	74.1033	-0.529977	0.229235	-2.31194	0.0207808	0.151773	74.1033	0.193837	0.221713	0.874271	0.381971	0.545359	74.1033	0.694911	0.21833	3.18284	0.00145836	0.0168122
Minc3s00012g00779	174.541	-1.8598	0.282264	-6.58885	4.43243e-11	5.37864e-10	174.541	-0.348094	0.277146	-1.256	0.209118	0.495016	174.541	-2.91734	0.297347	-9.81124	1.00726e-22	1.23329e-20	174.541	-0.596977	0.278903	-2.14045	0.0323184	0.14227
Minc3s00012g00780	37.8893	-0.233531	0.327203	-0.713717	0.475402	0.595123	37.8893	-0.209542	0.330954	-0.633144	0.526639	0.764746	37.8893	0.303553	0.325422	0.932797	0.350925	0.515339	37.8893	0.189202	0.329402	0.57438	0.565711	0.762274
Minc3s00012g00781	111.676	0.470843	0.183329	2.5683	0.0102199	0.026246	111.676	-0.250098	0.189733	-1.31816	0.187451	0.469929	111.676	-0.70422	0.19622	-3.58892	0.00033205	0.00209014	111.676	-0.268538	0.19291	-1.39203	0.163912	0.380029
Minc3s00012g00782	2.47289	-3.59126	1.414	-2.53978	0.0110923	0.02815	2.47289	-0.841672	1.1239	-0.748887	0.453925	NA	2.47289	-2.51042	1.38384	-1.81409	0.0696637	0.164197	2.47289	-0.638906	1.13378	-0.563518	0.573082	NA
Minc3s00012g00783	5145.37	-1.43513	0.122567	-11.7089	1.14707e-31	8.1079e-30	5145.37	-0.131242	0.122172	-1.07424	0.282714	0.572521	5145.37	-0.754663	0.122443	-6.1634	7.11985e-10	1.74612e-08	5145.37	0.977396	0.122011	8.01069	1.14063e-15	3.52891e-13
Minc3s00012g00784	1380.29	-0.441443	0.124975	-3.53226	0.000412027	0.00156019	1380.29	0.149609	0.124709	1.19967	0.230269	0.519369	1380.29	-0.316132	0.125276	-2.52348	0.0116201	0.0406028	1380.29	-0.094286	0.125195	-0.753116	0.45138	0.673555
Minc3s00012g00785	165.136	-1.87777	0.1806	-10.3974	2.54727e-25	1.16431e-23	165.136	-0.348313	0.169684	-2.05272	0.0400999	0.21619	165.136	-1.0886	0.176363	-6.1725	6.72197e-10	1.65597e-08	165.136	-0.147783	0.170288	-0.867846	0.385479	0.6192
Minc3s00012g00786	49.5407	0.891198	0.309677	2.87783	0.00400425	0.0116842	49.5407	0.111485	0.317188	0.351478	0.72523	0.880947	49.5407	0.212667	0.317734	0.669325	0.503288	0.656421	49.5407	-0.752052	0.334656	-2.24724	0.0246248	0.119126
Minc3s00012g00787	211.111	0.704742	0.121009	5.8239	5.74888e-09	5.21274e-08	211.111	0.264989	0.124313	2.13162	0.0330378	0.194969	211.111	0.252962	0.125319	2.01855	0.0435345	0.11477	211.111	0.112219	0.127439	0.880573	0.378549	0.612577
Minc3s00012g00788	4.81924	1.28054	0.928891	1.37857	0.168027	0.267044	4.81924	0.669458	0.967333	0.692065	0.488896	NA	4.81924	0.499871	0.987366	0.506267	0.612669	0.747073	4.81924	2.75764	0.906317	3.04269	0.00234471	NA
Minc3s00012g00789	5.02022	-2.07398	0.761505	-2.72352	0.00645903	0.0176612	5.02022	-0.660901	0.671963	-0.983537	0.325343	NA	5.02022	-2.88752	0.937851	-3.07887	0.00207788	0.00994945	5.02022	0.995035	0.623158	1.59676	0.110319	NA
Minc3s00012g00790	148.352	-0.444662	0.179477	-2.47754	0.0132291	0.0326984	148.352	-0.149543	0.179304	-0.834022	0.404269	0.680194	148.352	-2.07429	0.201377	-10.3005	7.00925e-25	9.91386e-23	148.352	-0.587602	0.184192	-3.19017	0.00142191	0.016492
Minc3s00012g00791	1.10129	2.70803	1.7145	1.57948	0.114225	0.196226	1.10129	1.22804	1.82244	0.673842	0.500412	NA	1.10129	1.2697	1.83377	0.692399	0.488687	0.643335	1.10129	1.68868	1.80718	0.934429	0.350082	NA
Minc3s00012g00792	48.6719	1.10928	0.304367	3.64456	0.000267852	0.00106027	48.6719	0.226996	0.314044	0.722817	0.469792	0.725312	48.6719	0.0134678	0.319006	0.0422181	0.966325	0.98096	48.6719	1.1848	0.30766	3.85101	0.000117633	0.00247419
Minc3s00012g00793	13.8996	0.0546717	0.609135	0.0897529	0.928484	0.953441	13.8996	0.202406	0.611543	0.330976	0.740663	0.888408	13.8996	1.02294	0.599631	1.70595	0.0880182	0.195036	13.8996	0.426439	0.613406	0.695198	0.486931	0.703942
Minc3s00012g00794	1162.57	-0.356606	0.150958	-2.36228	0.0181629	0.0427459	1162.57	-0.0744088	0.150942	-0.492963	0.622039	0.825083	1162.57	0.217584	0.150823	1.44264	0.149122	0.283965	1162.57	-0.0675504	0.151255	-0.446598	0.655165	0.817959
Minc3s00012g00795	2.91004	3.07792	1.16279	2.64701	0.0081207	0.0215182	2.91004	1.24704	1.20515	1.03476	0.300781	NA	2.91004	1.31917	1.20829	1.09176	0.274938	0.435479	2.91004	-0.116251	1.31763	-0.0882274	0.929696	NA
Minc3s00012g00796	17.0742	1.59355	0.402422	3.9599	7.49806e-05	0.000335633	17.0742	-0.414284	0.440939	-0.93955	0.347448	0.633503	17.0742	-1.05143	0.472942	-2.22317	0.0262042	0.0774513	17.0742	-0.404865	0.451356	-0.896998	0.36972	0.604284
Minc3s00012g00797	401.416	-0.207472	0.397689	-0.521695	0.601883	0.705753	401.416	0.296878	0.39749	0.74688	0.455136	0.716491	401.416	-1.30669	0.400118	-3.26577	0.00109167	0.0057899	401.416	0.0246294	0.398033	0.0618777	0.95066	0.978338
Minc3s00012g00798	4.46572	3.79553	1.00254	3.78592	0.000153139	0.000642551	4.46572	0.842612	1.09368	0.770439	0.441039	NA	4.46572	1.37711	1.07046	1.28646	0.198284	0.346661	4.46572	1.5024	1.07221	1.40121	0.161152	NA
Minc3s00012g00799	111.508	1.14435	0.261304	4.37939	1.19012e-05	6.20795e-05	111.508	1.62115	0.260607	6.22068	4.94996e-10	8.58583e-06	111.508	1.09262	0.263259	4.15035	3.3197e-05	0.000284791	111.508	0.964063	0.264731	3.64167	0.00027087	0.00465474
Minc3s00012g00800	23.5288	0.564067	0.475053	1.18738	0.235079	0.348206	23.5288	1.05874	0.472534	2.24055	0.025055	0.168487	23.5288	0.522355	0.481305	1.08529	0.277794	0.438521	23.5288	0.545749	0.483417	1.12894	0.258923	0.494059
Minc3s00012g00801	32.0679	0.668929	0.554602	1.20614	0.227763	0.339276	32.0679	-0.890668	0.576714	-1.54439	0.122495	0.382221	32.0679	0.0770061	0.563583	0.136637	0.891318	0.936152	32.0679	0.0138407	0.56637	0.0244376	0.980504	0.99148
Minc3s00012g00802	45.8696	1.86759	0.290095	6.43786	1.21166e-10	1.38315e-09	45.8696	0.275098	0.308569	0.89153	0.372645	0.652581	45.8696	0.972313	0.300687	3.23364	0.00122222	0.00636243	45.8696	0.536819	0.30933	1.73542	0.0826658	0.252525
Minc3s00012g00803	492.33	0.974287	0.145521	6.69514	2.15464e-11	2.72238e-10	492.33	0.13006	0.147389	0.882423	0.377548	0.656762	492.33	0.370511	0.147198	2.51709	0.0118329	0.0411971	492.33	0.406085	0.147463	2.75382	0.00589046	0.045481
Minc3s00012g00804	100.284	-0.0742687	0.173444	-0.428201	0.668505	0.761201	100.284	-0.180401	0.17662	-1.02141	0.30706	0.597561	100.284	-1.09723	0.191265	-5.73669	9.65422e-09	1.92229e-07	100.284	0.667482	0.172153	3.87725	0.000105642	0.00228336
Minc3s00012g00805	2.81462	-3.25787	1.14731	-2.83956	0.00451757	0.0129553	2.81462	-1.53142	0.932023	-1.64311	0.10036	NA	2.81462	-0.802927	0.886211	-0.906022	0.364924	0.528867	2.81462	-0.699355	0.889835	-0.785938	0.431904	NA
Minc3s00012g00806	18.2409	0.230879	0.444698	0.51918	0.603635	0.707189	18.2409	0.548944	0.443459	1.23787	0.215765	0.502599	18.2409	1.45118	0.431455	3.36347	0.000769698	0.00429772	18.2409	0.836355	0.443833	1.88439	0.059512	0.205909
Minc3s00012g00807	37.8439	-1.78969	0.953721	-1.87654	0.0605814	0.117183	37.8439	-2.48319	0.9612	-2.58342	0.00978257	0.100648	37.8439	-1.93213	0.957549	-2.01779	0.0436131	0.114921	37.8439	-2.30714	0.962649	-2.39666	0.0165451	0.0920762
Minc3s00012g00808	623.731	-2.1358	0.212539	-10.049	9.27846e-24	3.69199e-22	623.731	-0.578878	0.209441	-2.76392	0.00571117	0.0746223	623.731	-1.82076	0.212935	-8.55076	1.22281e-17	8.76096e-16	623.731	0.600809	0.208461	2.88212	0.00395012	0.0344734
Minc3s00012g00809	589.208	-0.186034	0.176284	-1.05531	0.291285	0.411572	589.208	0.0511048	0.176322	0.289837	0.771941	0.903265	589.208	-0.852671	0.178529	-4.77609	1.78734e-06	2.13894e-05	589.208	0.341881	0.176345	1.93871	0.0525368	0.19052
Minc3s00013g00810	20.6768	1.83631	0.366806	5.00621	5.55113e-07	3.68652e-06	20.6768	-0.323872	0.414915	-0.780574	0.435053	0.702474	20.6768	0.0720249	0.405919	0.177436	0.859166	0.916596	20.6768	0.459474	0.398923	1.15178	0.24941	0.484524
Minc3s00013g00811	5.13019	2.61841	0.719324	3.6401	0.000272534	0.00107639	5.13019	-0.0686471	0.847329	-0.0810159	0.935429	NA	5.13019	1.46098	0.758923	1.92506	0.0542215	0.135798	5.13019	0.986294	0.790384	1.24787	0.21208	NA
Minc3s00013g00816	0.735858	0.783281	2.41443	0.324417	0.745622	0.821735	0.735858	0.989632	2.41052	0.410547	0.681405	NA	0.735858	0	2.41948	0	1	NA	0.735858	1.86484	2.35152	0.793035	0.427758	NA
Minc3s00013g00818	5.82952	1.16731	0.618754	1.88655	0.0592214	0.11501	5.82952	0.0703051	0.659534	0.106598	0.915108	NA	5.82952	-0.464091	0.697177	-0.665671	0.505621	0.658444	5.82952	-0.801792	0.73646	-1.08871	0.276281	NA
Minc3s00013g00819	16.0628	-1.18825	0.461174	-2.57658	0.0099784	0.0257226	16.0628	0.267397	0.435616	0.613836	0.539323	0.772963	16.0628	-1.40021	0.483928	-2.89344	0.00381052	0.0165307	16.0628	-0.572813	0.459589	-1.24636	0.212632	0.441256
Minc3s00013g00823	36.9463	-0.0773058	0.284481	-0.271743	0.785819	0.850885	36.9463	0.484551	0.280736	1.726	0.0843473	0.317295	36.9463	0.16593	0.286856	0.578445	0.562964	0.705888	36.9463	0.396374	0.285747	1.38715	0.165395	0.382039
Minc3s00013g00824	79.204	0.158679	0.367268	0.432052	0.665703	0.758914	79.204	0.124699	0.368661	0.338247	0.735177	0.885445	79.204	0.226975	0.368957	0.61518	0.538436	0.686118	79.204	-0.37988	0.374229	-1.0151	0.310059	0.546847
Minc3s00013g00825	811.429	-1.62152	0.358898	-4.51806	6.24076e-06	3.42322e-05	811.429	-0.706195	0.358367	-1.97059	0.0487706	0.238916	811.429	-0.660244	0.358445	-1.84197	0.0654797	0.156756	811.429	-0.346663	0.358333	-0.967431	0.333329	0.571264
Minc3s00013g00826	15.4827	-0.0122446	0.454219	-0.0269575	0.978494	0.987572	15.4827	0.0434693	0.457796	0.0949536	0.924352	0.97241	15.4827	0.18576	0.457997	0.405594	0.685041	0.801715	15.4827	-0.203585	0.470193	-0.432982	0.665028	0.823116
Minc3s00013g00827	185.396	1.50646	0.21703	6.94126	3.88625e-12	5.3826e-11	185.396	0.304074	0.221487	1.37288	0.16979	0.446889	185.396	0.965515	0.219443	4.39984	1.0833e-05	0.000105733	185.396	0.0794359	0.224534	0.353782	0.723502	0.858619
Minc3s00013g00828	19.9565	0.238451	0.336166	0.709325	0.478123	0.597279	19.9565	-0.527305	0.358484	-1.47093	0.14131	0.409087	19.9565	-0.639401	0.366639	-1.74395	0.0811674	0.18418	19.9565	-0.737484	0.376259	-1.96004	0.0499907	0.184865
Minc3s00013g00829	1.99978	1.33998	1.22851	1.09074	0.275386	0.393557	1.99978	1.12067	1.24242	0.901999	0.367057	NA	1.99978	-1.88762	1.54315	-1.22322	0.221245	0.374165	1.99978	-0.229124	1.3428	-0.170632	0.864513	NA
Minc3s00013g00830	19.4868	0.204107	0.420873	0.484961	0.627704	0.727803	19.4868	-0.841258	0.446472	-1.88424	0.059533	0.264593	19.4868	-0.297527	0.436431	-0.681728	0.495411	0.649555	19.4868	-0.849368	0.456468	-1.86074	0.0627808	0.212927
Minc3s00013g00831	3.95908	3.91056	1.08981	3.58831	0.000332835	0.00128783	3.95908	1.10221	1.18327	0.93149	0.3516	NA	3.95908	2.83956	1.11337	2.55042	0.0107593	0.038226	3.95908	2.63597	1.12346	2.34629	0.0189613	NA
Minc3s00013g00832	37.6422	0.359578	0.28913	1.24365	0.213627	0.322563	37.6422	-0.158186	0.298819	-0.529371	0.596548	0.809888	37.6422	-0.334552	0.304536	-1.09856	0.271959	0.432242	37.6422	-0.126438	0.303552	-0.416528	0.677024	0.829774
Minc3s00013g00833	58.0683	0.794508	0.245921	3.23075	0.00123466	0.004162	58.0683	0.319197	0.251981	1.26675	0.205246	0.491041	58.0683	0.182076	0.255268	0.713276	0.475675	0.631695	58.0683	0.0875965	0.258635	0.338688	0.734845	0.864751
Minc3s00013g00834	671.789	0.419302	0.160034	2.62009	0.00879075	0.02305	671.789	0.164298	0.160661	1.02264	0.30648	0.596999	671.789	0.208614	0.160833	1.29708	0.194603	0.341964	671.789	0.410206	0.160749	2.55184	0.0107157	0.0684544
Minc3s00013g00837	0.256487	2.577	4.83421	0.533076	0.593981	NA	0.256487	0	4.91065	0	1	NA	0.256487	0	4.91065	0	1	NA	0.256487	0	4.91065	0	1	NA
Minc3s00013g00838	18.73	-1.16283	0.426922	-2.72374	0.00645473	0.0176515	18.73	-1.37441	0.440287	-3.12161	0.00179863	0.0394412	18.73	-1.00335	0.433489	-2.3146	0.0206348	0.0642175	18.73	-0.904587	0.435162	-2.07873	0.0376417	0.155506
Minc3s00013g00839	16.8761	0.967408	0.392008	2.46783	0.0135935	0.0334731	16.8761	1.02684	0.395367	2.59717	0.00939945	0.0984395	16.8761	0.948005	0.399779	2.37132	0.0177245	0.0569927	16.8761	1.12971	0.399268	2.82945	0.00466283	0.0386865
Minc3s00013g00840	67.204	0.96674	0.209269	4.61961	3.84454e-06	2.188e-05	67.204	-0.387188	0.22555	-1.71664	0.0860449	0.32049	67.204	-0.0593832	0.222812	-0.266517	0.789841	0.873114	67.204	0.520878	0.217462	2.39526	0.0166086	0.0924102
Minc3s00013g00841	51.4877	0.100076	0.231065	0.43311	0.664935	0.75827	51.4877	-0.472672	0.241096	-1.96052	0.0499355	0.242227	51.4877	-1.23389	0.259854	-4.74839	2.05039e-06	2.41239e-05	51.4877	-0.0983544	0.240053	-0.40972	0.682011	0.832818
Minc3s00013g00842	0.321887	2.32257	3.44715	0.673766	0.50046	NA	0.321887	1.39624	3.51199	0.397565	0.690951	NA	0.321887	0.438028	3.54552	0.123544	0.901677	NA	0.321887	1.84082	3.50153	0.525718	0.599084	NA
Minc3s00013g00843	0.546303	3.24241	2.57474	1.25932	0.207916	NA	0.546303	1.46221	2.68509	0.544564	0.586053	NA	0.546303	1.52861	2.69308	0.567606	0.570302	NA	0.546303	0	2.7356	0	1	NA
Minc3s00013g00844	72.3384	0.160293	0.265471	0.603805	0.545973	0.657358	72.3384	-0.679858	0.275973	-2.46349	0.0137592	0.121775	72.3384	0.84406	0.263898	3.19843	0.00138178	0.00706369	72.3384	-0.0682524	0.27227	-0.250679	0.802062	0.902956
Minc3s00013g00845	125.914	0.0696817	0.204818	0.340212	0.733697	0.812299	125.914	0.379412	0.204584	1.85456	0.0636593	0.273588	125.914	0.14111	0.206763	0.682473	0.49494	0.649144	125.914	0.302455	0.206696	1.46328	0.14339	0.351647
Minc3s00013g00846	86.4708	1.31769	0.235863	5.58665	2.31485e-08	1.91593e-07	86.4708	0.422323	0.243143	1.73693	0.0823996	0.313817	86.4708	1.45384	0.237164	6.13014	8.78042e-10	2.12635e-08	86.4708	0.676788	0.243614	2.77812	0.00546744	0.0432758
Minc3s00013g00847	17.8661	0.724633	0.443939	1.63228	0.10262	0.180123	17.8661	-0.117217	0.461168	-0.254173	0.799362	0.915892	17.8661	0.762507	0.448512	1.70008	0.0891155	0.196759	17.8661	-0.202437	0.470882	-0.429911	0.66726	0.82475
Minc3s00013g00848	58.0543	0.698869	0.31528	2.21666	0.0266464	0.0590098	58.0543	-0.621777	0.327253	-1.89999	0.0574345	0.259832	58.0543	0.140347	0.321156	0.437006	0.662107	0.784742	58.0543	-0.82012	0.334529	-2.45157	0.0142236	0.0831019
Minc3s00013g00849	1.179	4.33947	1.84246	2.35525	0.0185102	0.0434468	1.179	1.70989	1.98792	0.860142	0.389711	NA	1.179	0	2.08523	0	1	1	1.179	0	2.08523	0	1	NA
Minc3s00013g00850	294.177	0.340957	0.180738	1.88646	0.0592324	0.115025	294.177	0.399801	0.18125	2.2058	0.0273981	0.176325	294.177	0.579915	0.181193	3.20054	0.00137171	0.00702206	294.177	0.763889	0.181098	4.21809	2.46385e-05	0.000736917
Minc3s00013g00851	42.0527	0.646369	0.286519	2.25594	0.0240743	0.0542863	42.0527	0.356024	0.292113	1.21879	0.222925	0.511179	42.0527	0.540748	0.29173	1.85359	0.0637978	0.153754	42.0527	0.303975	0.296976	1.02357	0.306039	0.542743
Minc3s00013g00852	191.902	0.195847	0.146504	1.3368	0.181287	0.283758	191.902	0.036869	0.148384	0.248471	0.80377	0.918069	191.902	-0.266202	0.151097	-1.76179	0.0781043	0.179087	191.902	0.0615344	0.149963	0.41033	0.681564	0.832577
Minc3s00013g00853	87.9805	0.18533	0.188126	0.985135	0.324558	0.446625	87.9805	-0.142988	0.19252	-0.74272	0.457651	0.717326	87.9805	-0.0793658	0.193332	-0.410516	0.681427	0.799326	87.9805	-0.39652	0.198547	-1.99711	0.0458133	0.175414
Minc3s00013g00854	166.379	0.0916073	0.138205	0.662834	0.507437	0.624238	166.379	0.0866022	0.139636	0.620199	0.535127	0.769962	166.379	-0.57072	0.145828	-3.91365	9.09111e-05	0.000680154	166.379	-0.0609203	0.142726	-0.426835	0.6695	0.825979
Minc3s00013g00855	405.315	-0.461123	0.161773	-2.85043	0.00436607	0.012566	405.315	0.094671	0.161059	0.587803	0.556664	0.78415	405.315	-0.543019	0.163382	-3.32362	0.000888574	0.00484911	405.315	0.418776	0.16102	2.60078	0.00930133	0.0621498
Minc3s00013g00856	165.471	0.296321	0.170084	1.7422	0.0814726	0.149398	165.471	0.0626986	0.173387	0.361611	0.717643	0.877274	165.471	0.102178	0.174295	0.586237	0.557716	0.701614	165.471	1.39323	0.16755	8.3153	9.152e-17	3.20404e-14
Minc3s00013g00857	2.53385	0.963055	1.21291	0.794005	0.427192	0.550271	2.53385	0.0169811	1.26811	0.0133909	0.989316	NA	2.53385	0.332281	1.25786	0.264164	0.791653	0.874245	2.53385	1.01209	1.23143	0.821882	0.411144	NA
Minc3s00013g00860	66.4391	0.0878816	0.207831	0.42285	0.672404	0.764421	66.4391	-0.0302839	0.210992	-0.143531	0.885871	0.955159	66.4391	-1.43791	0.235702	-6.10053	1.05719e-09	2.51199e-08	66.4391	0.22583	0.211468	1.06791	0.285559	0.522153
Minc3s00013g00861	3.9426	0.186178	0.717592	0.259449	0.795289	0.857872	3.9426	-1.28947	0.825231	-1.56256	0.118157	NA	3.9426	-0.338944	0.761286	-0.445226	0.656157	0.780057	3.9426	0.145159	0.74309	0.195345	0.845123	NA
Minc3s00013g00862	17.9106	0.0898524	0.421299	0.213275	0.831113	0.884661	17.9106	-0.0656025	0.427994	-0.153279	0.878178	0.952178	17.9106	-0.180574	0.433332	-0.416711	0.67689	0.79631	17.9106	-0.140542	0.435916	-0.322407	0.747144	0.872795
Minc3s00013g00863	13.5326	-0.908263	0.44282	-2.05109	0.0402582	0.0835022	13.5326	-0.172689	0.429392	-0.40217	0.687559	0.861002	13.5326	-0.75268	0.451424	-1.66735	0.0954452	0.206706	13.5326	-0.00845651	0.432938	-0.0195328	0.984416	0.99375
Minc3s00013g00864	1.41034	1.3547	1.63711	0.827499	0.407955	0.531606	1.41034	0.329243	1.79793	0.183123	0.854701	NA	1.41034	1.52503	1.65913	0.919178	0.358002	0.522157	1.41034	2.69254	1.58322	1.70067	0.0890041	NA
Minc3s00013g00865	0.677779	-1.54669	2.35349	-0.657188	0.51106	0.627246	0.677779	-0.80432	2.3129	-0.347754	0.728025	NA	0.677779	-2.50905	2.43132	-1.03197	0.302085	NA	0.677779	-0.880808	2.34401	-0.375769	0.707088	NA
Minc3s00013g00866	0.28231	-0.68161	3.64221	-0.187142	0.851549	NA	0.28231	0.205771	3.63874	0.0565502	0.954904	NA	0.28231	1.36018	3.57541	0.380426	0.703629	NA	0.28231	-0.122747	3.64221	-0.0337014	0.973115	NA
Minc3s00013g00867	0.25135	1.35799	4.47228	0.303646	0.761398	NA	0.25135	1.38464	4.486	0.308658	0.757582	NA	0.25135	0.438007	4.51149	0.097087	0.922657	NA	0.25135	0	4.51149	0	1	NA
Minc3s00014g00870	976.573	-1.39457	0.18995	-7.34178	2.10766e-13	3.34986e-12	976.573	-0.461143	0.189057	-2.43917	0.0147209	0.125755	976.573	-0.471733	0.189248	-2.49267	0.0126787	0.0435416	976.573	0.367037	0.188596	1.94616	0.051636	0.18874
Minc3s00014g00871	1475.75	-1.56705	0.166287	-9.42378	4.35127e-21	1.41128e-19	1475.75	-0.177753	0.165419	-1.07457	0.282569	0.572464	1475.75	-1.7808	0.167174	-10.6524	1.69931e-26	2.668e-24	1475.75	-0.22983	0.165627	-1.38764	0.165247	0.381925
Minc3s00014g00872	3.59649	0.51803	1.0488	0.493925	0.621359	0.722151	3.59649	0.950801	1.04254	0.912006	0.361766	NA	3.59649	0.453904	1.07009	0.424175	0.671439	0.792026	3.59649	1.28767	1.04149	1.23637	0.21632	NA
Minc3s00014g00873	369.211	-0.0393664	0.144242	-0.27292	0.784915	0.850274	369.211	-0.305159	0.14576	-2.09358	0.0362975	0.205507	369.211	-0.588447	0.147496	-3.98958	6.61916e-05	0.000515795	369.211	0.03259	0.145653	0.223751	0.822951	0.913543
Minc3s00014g00874	68.463	0.305566	0.236097	1.29424	0.195584	0.301377	68.463	-0.542258	0.246746	-2.19763	0.0279752	0.178485	68.463	-0.423728	0.247183	-1.71423	0.0864866	0.192588	68.463	0.262941	0.241002	1.09103	0.275259	0.51148
Minc3s00014g00875	58.1481	-1.60715	0.332999	-4.82629	1.391e-06	8.58902e-06	58.1481	-1.00351	0.328863	-3.05146	0.0022773	0.0456598	58.1481	-1.69209	0.340874	-4.96398	6.90638e-07	9.18629e-06	58.1481	-0.471992	0.326613	-1.44511	0.148427	0.358561
Minc3s00014g00876	455.745	-3.32508	0.272834	-12.1872	3.63686e-34	2.96471e-32	455.745	-0.6009	0.264023	-2.27594	0.0228499	0.160197	455.745	-1.65669	0.266638	-6.21325	5.19008e-10	1.30704e-08	455.745	-0.244707	0.263956	-0.927076	0.353887	0.589782
Minc3s00014g00877	37.3633	0.218147	0.323685	0.67395	0.500343	0.617759	37.3633	-0.0702924	0.33118	-0.212248	0.831913	0.931281	37.3633	0.817215	0.321712	2.5402	0.0110788	0.0390945	37.3633	0.661456	0.325139	2.03438	0.0419135	0.166322
Minc3s00014g00879	99.5191	-1.10255	0.253645	-4.34684	1.38114e-05	7.12011e-05	99.5191	-0.223037	0.248838	-0.896312	0.370086	0.650468	99.5191	-0.551853	0.252421	-2.18624	0.0287981	0.0835083	99.5191	-0.37097	0.252167	-1.47113	0.141256	0.348465
Minc3s00014g00880	1.15497	-2.0913	2.01501	-1.03786	0.299334	0.420269	1.15497	0.158477	1.93126	0.0820588	0.9346	NA	1.15497	2.48665	1.7827	1.39488	0.163052	0.302795	1.15497	0.485037	1.9286	0.251497	0.80143	NA
Minc3s00014g00881	217.195	-0.84011	0.124917	-6.72533	1.752e-11	2.23872e-10	217.195	0.0337308	0.121259	0.278172	0.78088	0.90722	217.195	-0.594606	0.12614	-4.71386	2.43065e-06	2.81041e-05	217.195	-0.0391472	0.123334	-0.317408	0.750934	0.875092
Minc3s00014g00882	185.92	-1.10208	0.192358	-5.72933	1.00826e-08	8.83617e-08	185.92	-0.159526	0.188589	-0.845892	0.397613	0.674769	185.92	-0.679537	0.192309	-3.53356	0.000410004	0.00250865	185.92	0.190355	0.188401	1.01037	0.312316	0.549262
Minc3s00014g00886	1094.84	-1.6748	0.173258	-9.66647	4.18577e-22	1.46084e-20	1094.84	-0.467861	0.171993	-2.72023	0.00652366	0.0804814	1094.84	0.0250636	0.171709	0.145965	0.883949	0.931772	1094.84	-0.0950226	0.171931	-0.552679	0.580483	0.771475
Minc3s00014g00887	188.546	-0.0109009	0.153911	-0.0708261	0.943536	0.963729	188.546	-0.199788	0.156195	-1.27909	0.200865	0.485695	188.546	-0.357102	0.158206	-2.25719	0.0239959	0.072353	188.546	-0.00967013	0.1569	-0.0616326	0.950855	0.978401
Minc3s00014g00888	534.7	-0.975987	0.19736	-4.94522	7.60576e-07	4.92698e-06	534.7	-0.486374	0.196954	-2.46949	0.0135307	0.120558	534.7	-1.35455	0.19943	-6.7921	1.10516e-11	3.65941e-10	534.7	-0.276556	0.19712	-1.40298	0.160622	0.375065
Minc3s00014g00889	130.897	-0.00179942	0.194227	-0.00926454	0.992608	0.995495	130.897	0.222742	0.194418	1.14569	0.251925	0.541973	130.897	-0.325899	0.199066	-1.63714	0.101601	0.216096	130.897	0.157775	0.196608	0.802485	0.422272	0.649746
Minc3s00014g00890	128.614	-0.599737	0.237531	-2.52488	0.0115739	0.0291691	128.614	0.333463	0.233969	1.42524	0.154087	0.427138	128.614	-0.64542	0.241084	-2.67716	0.00742492	0.0284196	128.614	0.639199	0.233971	2.73196	0.00629595	0.0474281
Minc3s00014g00891	832.66	-1.3336	0.13963	-9.55096	1.28506e-21	4.33144e-20	832.66	-0.206657	0.138119	-1.49622	0.134597	0.400059	832.66	-1.37108	0.140869	-9.73303	2.17996e-22	2.59178e-20	832.66	0.160366	0.138043	1.16171	0.245352	0.479724
Minc3s00014g00892	228.54	-0.304417	0.135971	-2.23884	0.0251665	0.056263	228.54	-0.318054	0.137353	-2.31559	0.0205805	0.150702	228.54	-0.47101	0.139208	-3.38349	0.000715699	0.00404494	228.54	-0.419355	0.139914	-2.99723	0.00272443	0.0265042
Minc3s00014g00893	611.078	-2.2459	0.211573	-10.6153	2.53044e-26	1.256e-24	611.078	-0.553135	0.208421	-2.65393	0.007956	0.0896911	611.078	-1.0164	0.209432	-4.85313	1.21526e-06	1.51479e-05	611.078	-0.123434	0.208267	-0.592674	0.553399	0.753065
Minc3s00014g00894	92.5212	-2.07106	0.380345	-5.4452	5.17458e-08	4.04407e-07	92.5212	-1.5319	0.377622	-4.0567	4.97711e-05	0.00506756	92.5212	-1.80092	0.382011	-4.71432	2.4252e-06	2.80509e-05	92.5212	-1.28917	0.378201	-3.4087	0.000652738	0.00917453
Minc3s00014g00896	143.985	0.162309	0.156171	1.0393	0.298665	0.419471	143.985	-3.43651e-05	0.158667	-0.000216587	0.999827	0.999877	143.985	-0.138019	0.160813	-0.858256	0.390751	0.553775	143.985	0.499691	0.157438	3.1739	0.00150406	0.0172048
Minc3s00014g00897	134.629	-0.233661	0.177702	-1.3149	0.188542	0.29283	134.629	0.0820972	0.177382	0.462827	0.643488	0.837394	134.629	-0.0991413	0.17952	-0.552257	0.580772	0.721027	134.629	0.00867071	0.179842	0.048213	0.961546	0.982597
Minc3s00014g00898	3.20241	-2.70766	0.921843	-2.93723	0.00331163	0.00987387	3.20241	-0.627143	0.798592	-0.785311	0.432271	NA	3.20241	-1.98331	0.888815	-2.2314	0.0256543	0.0761003	3.20241	-1.85351	0.891662	-2.07872	0.0376433	NA
Minc3s00014g00899	327.177	-1.14083	0.215752	-5.28769	1.23872e-07	9.17172e-07	327.177	-0.329736	0.214107	-1.54005	0.123548	0.384122	327.177	-0.508173	0.215047	-2.36308	0.0181238	0.0580556	327.177	-0.29319	0.214841	-1.36468	0.172353	0.391314
Minc3s00014g00900	28.6732	-0.488809	0.316852	-1.5427	0.122902	0.208176	28.6732	-0.367811	0.319715	-1.15043	0.249966	0.539897	28.6732	0.430307	0.308	1.3971	0.162383	0.302015	28.6732	0.110603	0.316104	0.349894	0.726419	0.860199
Minc3s00014g00901	335.761	-2.12336	0.226865	-9.35958	8.00507e-21	2.53021e-19	335.761	-0.338487	0.221084	-1.53104	0.125761	0.387629	335.761	-1.33099	0.224865	-5.91907	3.23763e-09	7.06381e-08	335.761	0.200845	0.220616	0.910384	0.36262	0.597155
Minc3s00014g00902	140.417	-2.04466	0.460418	-4.44088	8.9591e-06	4.78428e-05	140.417	-0.836781	0.457091	-1.83067	0.0671502	0.281039	140.417	-1.70585	0.460836	-3.70164	0.000214208	0.00143772	140.417	-0.785944	0.457791	-1.71682	0.0860123	0.258649
Minc3s00014g00903	92.5025	-0.247587	0.213781	-1.15813	0.246811	0.361762	92.5025	-0.0799809	0.214521	-0.372834	0.709272	0.87278	92.5025	-0.186322	0.21684	-0.859261	0.390197	0.553396	92.5025	0.0223489	0.216311	0.103318	0.91771	0.962306
Minc3s00014g00904	650.125	-0.258141	0.126452	-2.04142	0.0412093	0.0852058	650.125	-0.275029	0.12695	-2.16645	0.0302772	0.186524	650.125	-0.573772	0.127989	-4.48297	7.36129e-06	7.518e-05	650.125	-0.251296	0.127555	-1.97009	0.0488278	0.182364
Minc3s00014g00905	22.159	0.455668	0.403956	1.12801	0.259314	0.375619	22.159	-0.0557072	0.41518	-0.134176	0.893263	0.957994	22.159	0.148219	0.414246	0.357803	0.720491	0.82613	22.159	0.0212903	0.419735	0.0507231	0.959546	0.981684
Minc3s00014g00906	823.902	-1.64467	0.13779	-11.9361	7.6749e-33	5.83084e-31	823.902	-0.17255	0.135175	-1.2765	0.20178	0.487043	823.902	-0.40181	0.135795	-2.95894	0.00308697	0.0138666	823.902	0.373056	0.134867	2.76611	0.00567298	0.0442772
Minc3s00014g00907	2744.32	-1.09202	0.120736	-9.04463	1.50169e-19	4.28923e-18	2744.32	0.112785	0.120255	0.937884	0.348304	0.634168	2744.32	-1.18229	0.121166	-9.75764	1.71083e-22	2.04887e-20	2744.32	0.152168	0.120362	1.26426	0.206136	0.434148
Minc3s00014g00908	353.023	0.602503	0.131426	4.58436	4.55385e-06	2.55783e-05	353.023	-0.314326	0.135221	-2.32453	0.020097	0.148682	353.023	0.394518	0.133075	2.96463	0.00303051	0.0136504	353.023	0.0464173	0.134972	0.343903	0.730919	0.862951
Minc3s00014g00909	263.388	0.537274	0.203904	2.63494	0.00841518	0.0221879	263.388	0.191288	0.205409	0.931255	0.351721	0.637081	263.388	0.441158	0.205143	2.15049	0.0315161	0.0895152	263.388	0.246954	0.206232	1.19746	0.231127	0.462828
Minc3s00014g00911	267.38	-0.802135	0.201622	-3.97841	6.93774e-05	0.000312765	267.38	-0.166871	0.200459	-0.832446	0.405157	0.680895	267.38	-0.636744	0.202606	-3.14276	0.00167362	0.00827702	267.38	-0.677062	0.203452	-3.32788	0.000875105	0.0115438
Minc3s00014g00912	471.355	-2.53738	0.230883	-10.9899	4.27387e-28	2.39451e-26	471.355	-0.534752	0.225525	-2.37114	0.0177331	0.139332	471.355	-1.03514	0.226866	-4.56281	5.04744e-06	5.35662e-05	471.355	-0.128428	0.22537	-0.569855	0.568776	0.764006
Minc3s00014g00913	350.943	0.129455	0.158997	0.814198	0.415532	0.538818	350.943	-0.113247	0.160322	-0.706375	0.479955	0.73267	350.943	-0.143067	0.160937	-0.88896	0.374025	0.537828	350.943	0.316107	0.159957	1.9762	0.0481321	0.180584
Minc3s00014g00914	342.613	0.520233	0.138216	3.7639	0.000167281	0.000695615	342.613	0.152332	0.139842	1.08932	0.276015	0.565685	342.613	0.0895882	0.140587	0.637245	0.523966	0.674019	342.613	-0.00737479	0.141567	-0.0520941	0.958454	0.981504
Minc3s00014g00915	1497.27	-1.55139	0.175232	-8.85338	8.49117e-19	2.25964e-17	1497.27	-0.353304	0.174362	-2.02626	0.0427377	0.223079	1497.27	-0.0539783	0.174274	-0.309732	0.756765	0.850323	1497.27	-0.068211	0.174376	-0.391171	0.695671	0.841824
Minc3s00014g00916	91.698	0.56796	0.181223	3.13404	0.00172416	0.00557483	91.698	0.212915	0.185189	1.14971	0.250263	0.540285	91.698	-0.673053	0.196616	-3.42318	0.000618934	0.00357817	91.698	-0.556325	0.197248	-2.82043	0.00479588	0.0394936
Minc3s00014g00917	75.5231	0.758236	0.202345	3.74724	0.000178793	0.000738335	75.5231	0.507724	0.206081	2.46371	0.0137506	0.121775	75.5231	-0.19989	0.215865	-0.925994	0.354449	0.518773	75.5231	0.193634	0.212621	0.910699	0.362454	0.597066
Minc3s00014g00918	2.28723	2.65944	1.30738	2.03418	0.0419331	0.0864411	2.28723	-0.113433	1.41654	-0.0800777	0.936175	NA	2.28723	1.42222	1.34102	1.06055	0.288896	0.45037	2.28723	-2.1521	1.64573	-1.30769	0.190978	NA
Minc3s00014g00919	432.954	0.545016	0.107669	5.06196	4.14963e-07	2.81663e-06	432.954	-0.208889	0.110454	-1.89119	0.0585989	0.262199	432.954	-0.196912	0.111014	-1.77376	0.076103	0.175751	432.954	-0.386057	0.11259	-3.42887	0.000606099	0.00867948
Minc3s00014g00920	128.567	-0.431208	0.157444	-2.7388	0.00616636	0.0169844	128.567	-0.19127	0.157591	-1.21371	0.22486	0.513025	128.567	-0.232007	0.159222	-1.45713	0.145081	0.27841	128.567	0.218235	0.156785	1.39194	0.163941	0.380036
Minc3s00014g00921	26.7121	-0.574673	0.340158	-1.68943	0.0911376	0.163664	26.7121	-0.41507	0.341934	-1.21389	0.22479	0.512999	26.7121	-0.842352	0.354778	-2.37431	0.0175818	0.0566116	26.7121	0.425067	0.333544	1.27439	0.202524	0.429641
Minc3s00014g00922	80.314	0.00576327	0.202775	0.028422	0.977326	0.986899	80.314	0.35461	0.202098	1.75464	0.0793203	0.307503	80.314	-0.447217	0.211783	-2.11168	0.0347142	0.0966577	80.314	0.256325	0.205509	1.24727	0.212298	0.441049
Minc3s00014g00923	227.788	0.321417	0.120274	2.67237	0.00753175	0.0201891	227.788	-0.507483	0.126262	-4.01928	5.83757e-05	0.00565129	227.788	0.143999	0.122997	1.17075	0.241697	0.398185	227.788	-0.0997818	0.125508	-0.795023	0.4266	0.652302
Minc3s00014g00925	36.5532	-1.04931	0.291524	-3.5994	0.000318956	0.00124014	36.5532	-0.0439824	0.275145	-0.159852	0.872998	0.950045	36.5532	0.668794	0.267059	2.50429	0.0122696	0.0424164	36.5532	0.405438	0.272791	1.48626	0.137211	0.342149
Minc3s00014g00926	9.64749	-1.67394	0.608057	-2.75293	0.00590645	0.0163559	9.64749	-1.29797	0.601083	-2.15939	0.0308197	NA	9.64749	-0.0776945	0.557911	-0.13926	0.889245	0.935036	9.64749	0.167187	0.555422	0.301009	0.763407	0.881854
Minc3s00014g00927	759.521	-0.250429	0.141194	-1.77365	0.0761211	0.141325	759.521	0.162284	0.140968	1.15121	0.249646	0.539897	759.521	0.649756	0.140545	4.62311	3.78038e-06	4.14326e-05	759.521	0.489947	0.140938	3.47633	0.000508322	0.00758548
Minc3s00014g00928	103.204	-0.217366	0.233635	-0.930368	0.35218	0.476457	103.204	0.394459	0.231229	1.70592	0.0880222	0.324738	103.204	1.07005	0.228561	4.68168	2.8453e-06	3.22285e-05	103.204	0.677556	0.23137	2.92845	0.00340653	0.0311149
Minc3s00014g00929	5.66232	0.341262	0.71559	0.476896	0.633436	0.732573	5.66232	0.584338	0.716119	0.815979	0.414512	NA	5.66232	1.42454	0.694316	2.05171	0.0401974	0.108021	5.66232	0.169675	0.751767	0.225702	0.821433	NA
Minc3s00014g00930	66.8536	-0.319357	0.225415	-1.41675	0.156556	0.25214	66.8536	0.0150119	0.224645	0.0668249	0.946721	0.980012	66.8536	0.412657	0.222396	1.8555	0.0635242	0.153282	66.8536	-0.0694848	0.229059	-0.303349	0.761624	0.880607
Minc3s00014g00931	3.62576	-2.02747	0.911843	-2.22349	0.0261827	0.0581444	3.62576	-0.459627	0.810146	-0.567338	0.570484	NA	3.62576	0.515559	0.777879	0.662776	0.507474	0.659913	3.62576	-1.09293	0.874147	-1.25028	0.211196	NA
Minc3s00014g00932	110.127	-0.611961	0.205736	-2.9745	0.00293464	0.00889875	110.127	-0.183572	0.204215	-0.898916	0.368697	0.649329	110.127	-0.204851	0.205777	-0.9955	0.319493	0.483283	110.127	0.358847	0.202351	1.77339	0.0761637	0.240362
Minc3s00014g00933	71.3658	0.380591	0.271333	1.40267	0.160715	0.257439	71.3658	0.479158	0.272362	1.75927	0.0785323	0.305925	71.3658	0.563875	0.272848	2.06662	0.0387697	0.105165	71.3658	0.609906	0.273597	2.22921	0.0257997	0.122866
Minc3s00014g00934	164.609	0.0294509	0.176359	0.166994	0.867375	0.910703	164.609	-0.0520799	0.178066	-0.292475	0.769923	0.902689	164.609	0.571474	0.175835	3.25007	0.00115378	0.00606549	164.609	-0.332692	0.182038	-1.8276	0.06761	0.222938
Minc3s00014g00935	851.63	-0.591729	0.112186	-5.27453	1.33097e-07	9.79629e-07	851.63	-0.177965	0.111906	-1.59031	0.111766	0.366049	851.63	0.454935	0.11119	4.09153	4.28534e-05	0.000354562	851.63	-0.216165	0.112591	-1.91991	0.0548697	0.195699
Minc3s00014g00936	198.593	-0.0817773	0.178008	-0.459403	0.645945	0.742936	198.593	0.228868	0.177809	1.28716	0.19804	0.482935	198.593	0.369664	0.177874	2.07823	0.0376879	0.102946	198.593	-0.072896	0.180835	-0.403109	0.686868	0.835986
Minc3s00014g00937	1131.5	-0.412454	0.0715909	-5.76125	8.34908e-09	7.39629e-08	1131.5	0.0754769	0.071102	1.06153	0.288449	0.578076	1131.5	0.858002	0.070081	12.243	1.83115e-34	5.09216e-32	1131.5	0.0902031	0.0717434	1.2573	0.208645	0.436894
Minc3s00014g00938	66.7866	1.15156	0.283371	4.06377	4.82854e-05	0.000224439	66.7866	0.0273715	0.291463	0.0939107	0.92518	0.972793	66.7866	-0.0551471	0.293754	-0.187732	0.851087	0.911725	66.7866	0.445205	0.2905	1.53255	0.125388	0.324343
Minc3s00014g00939	32.2113	0.0795088	0.315247	0.252211	0.800878	0.86187	32.2113	-0.290069	0.322375	-0.899787	0.368234	0.649028	32.2113	-0.760635	0.332876	-2.28504	0.0223105	0.0683772	32.2113	-0.955272	0.34089	-2.80229	0.00507416	0.0410984
Minc3s00014g00940	59.8921	-0.57686	0.238886	-2.41479	0.0157442	0.0379002	59.8921	-0.180831	0.237268	-0.762137	0.445978	0.709683	59.8921	-0.0966211	0.238042	-0.4059	0.684816	0.80161	59.8921	-0.397234	0.244231	-1.62647	0.10385	0.290063
Minc3s00014g00941	37.9474	-0.342568	0.286928	-1.19391	0.232511	0.345103	37.9474	0.204982	0.283054	0.72418	0.468955	0.724637	37.9474	0.135986	0.285937	0.475578	0.634375	0.76424	37.9474	-0.00822356	0.290553	-0.0283031	0.97742	0.990355
Minc3s00014g00942	3.00731	0.678361	0.94905	0.714779	0.474746	0.594461	3.00731	-1.97211	1.16794	-1.68854	0.0913085	NA	3.00731	0.103557	0.985272	0.105105	0.916292	0.951524	3.00731	-3.34504	1.36738	-2.44632	0.0144325	NA
Minc3s00014g00943	625.001	-0.182389	0.174577	-1.04475	0.296141	0.416763	625.001	0.0826901	0.174576	0.473661	0.635742	0.833395	625.001	-0.406147	0.175639	-2.3124	0.0207556	0.0644897	625.001	-0.138988	0.175405	-0.792386	0.428135	0.653589
Minc3s00014g00944	311.023	-0.0309351	0.115723	-0.267321	0.789222	0.853175	311.023	0.232694	0.115713	2.01097	0.0443291	0.227724	311.023	-0.0687631	0.11768	-0.584321	0.559004	0.702619	311.023	0.144608	0.117384	1.23192	0.217977	0.446907
Minc3s00014g00945	137.123	1.06779	0.202962	5.26101	1.43263e-07	1.04732e-06	137.123	0.78608	0.205099	3.8327	0.000126747	0.00883553	137.123	0.590193	0.206952	2.85184	0.00434667	0.0183898	137.123	0.744585	0.206929	3.59826	0.00032035	0.0052956
Minc3s00014g00946	52.88	-0.976766	0.242116	-4.03429	5.47681e-05	0.00025214	52.88	-0.372856	0.237319	-1.57112	0.116154	0.373382	52.88	-0.588294	0.242392	-2.42704	0.0152227	0.0503748	52.88	-0.573577	0.244697	-2.34403	0.0190766	0.101049
Minc3s00014g00947	1.10873	1.74984	1.4542	1.2033	0.228861	0.340547	1.10873	-1.87261	1.72125	-1.08794	0.276622	NA	1.10873	-1.00673	1.72125	-0.584884	0.558626	0.702331	1.10873	1.85264	1.47885	1.25276	0.210293	NA
Minc3s00014g00948	106.278	1.36746	0.199599	6.851	7.33339e-12	9.81614e-11	106.278	0.100689	0.20899	0.481788	0.629956	0.829685	106.278	0.732322	0.204997	3.57235	0.000353795	0.00220711	106.278	0.44768	0.208595	2.14617	0.0318595	0.140929
Minc3s00014g00949	215.276	0.266299	0.141912	1.87651	0.0605858	0.117184	215.276	-0.017932	0.144181	-0.124372	0.901021	0.961577	215.276	0.252324	0.143631	1.75675	0.078961	0.180453	215.276	-0.333527	0.147969	-2.25404	0.0241937	0.117704
Minc3s00014g00950	51.0618	-0.436677	0.252739	-1.72777	0.0840286	0.153222	51.0618	-0.039729	0.251118	-0.158208	0.874293	0.950822	51.0618	-0.509758	0.259632	-1.96339	0.0496011	0.127048	51.0618	0.485671	0.248825	1.95186	0.0509552	0.187126
Minc3s00014g00951	509.702	0.308416	0.198426	1.55431	0.120109	0.204365	509.702	0.0254674	0.199173	0.127866	0.898255	0.959907	509.702	0.130194	0.199264	0.653374	0.513515	0.665003	509.702	0.084188	0.199614	0.421755	0.673204	0.827639
Minc3s00014g00952	0.281076	-2.11428	4.3551	-0.485473	0.627341	NA	0.281076	-0.0466421	4.32858	-0.0107754	0.991403	NA	0.281076	-0.994595	4.3551	-0.228375	0.819355	NA	0.281076	-0.834079	4.3551	-0.191518	0.84812	NA
Minc3s00014g00954	511.21	-0.604241	0.115932	-5.21201	1.86808e-07	1.3431e-06	511.21	-0.31286	0.115833	-2.70097	0.00691375	0.0830474	511.21	0.692673	0.113688	6.09274	1.10994e-09	2.62403e-08	511.21	-0.30085	0.116907	-2.5734	0.0100703	0.0656398
Minc3s00014g00955	3268.04	-0.664642	0.107482	-6.18373	6.26043e-10	6.46125e-09	3268.04	-0.320596	0.107447	-2.98375	0.00284736	0.0512233	3268.04	-0.388526	0.107554	-3.61237	0.000303408	0.00193058	3268.04	-0.337615	0.107604	-3.13757	0.00170356	0.0187766
Minc3s00014g00956	528.249	-0.563593	0.108459	-5.19637	2.03214e-07	1.45542e-06	528.249	-0.128651	0.108006	-1.19115	0.233596	0.522562	528.249	-0.21719	0.108663	-1.99875	0.0456357	0.118952	528.249	-0.221685	0.109135	-2.03129	0.042226	0.167263
Minc3s00014g00957	2.38883	-1.17229	1.01623	-1.15357	0.248677	0.363765	2.38883	-1.5705	1.08725	-1.44447	0.148607	NA	2.38883	1.20182	0.915283	1.31306	0.189162	0.335667	2.38883	-0.27553	0.989054	-0.27858	0.780568	NA
Minc3s00014g00958	99.9341	1.5373	0.20014	7.68114	1.5768e-14	2.81156e-13	99.9341	-0.0914114	0.211236	-0.432746	0.665199	0.8489	99.9341	-2.87753	0.292235	-9.84662	7.08907e-23	8.74514e-21	99.9341	-1.54025	0.243632	-6.32202	2.5816e-10	3.83736e-08
Minc3s00014g00959	41.2643	2.1225	0.273175	7.76975	7.86415e-15	1.43821e-13	41.2643	0.593505	0.28947	2.05032	0.0403333	0.216534	41.2643	-1.75035	0.377383	-4.63812	3.51595e-06	3.88067e-05	41.2643	-0.935163	0.34155	-2.738	0.0061815	0.0468312
Minc3s00014g00960	3.34057	4.7981	1.20162	3.99302	6.52375e-05	0.000295687	3.34057	1.58615	1.29522	1.22462	0.220719	NA	3.34057	-1.7284	1.56885	-1.1017	0.270592	0.430735	3.34057	-0.846535	1.56885	-0.539591	0.589479	NA
Minc3s00014g00962	3.89598	0.00734421	0.856904	0.00857063	0.993162	0.995799	3.89598	0.264292	0.856978	0.3084	0.757778	NA	3.89598	-1.68122	1.01925	-1.64947	0.0990516	0.212312	3.89598	0.614865	0.855297	0.718891	0.472208	NA
Minc3s00014g00963	0.293969	1.34016	3.51629	0.381129	0.703108	NA	0.293969	-1.14914	3.60309	-0.318933	0.749777	NA	0.293969	-0.283265	3.60309	-0.0786172	0.937337	NA	0.293969	-0.84409	3.60309	-0.234269	0.814776	NA
Minc3s00015g00964	1739.39	-0.673463	0.0991511	-6.79229	1.10366e-11	1.44724e-10	1739.39	0.0231547	0.098703	0.234589	0.814527	0.923181	1739.39	-0.214122	0.0991084	-2.16048	0.0307352	0.0878141	1739.39	0.414532	0.0986295	4.20292	2.63491e-05	0.000775522
Minc3s00015g00965	839.592	-1.05963	0.15327	-6.91352	4.7277e-12	6.497e-11	839.592	-0.323727	0.152563	-2.12192	0.0338442	0.198108	839.592	-0.353247	0.152819	-2.31153	0.0208036	0.0646142	839.592	-0.183676	0.152787	-1.20218	0.229295	0.460894
Minc3s00015g00966	941.626	-0.648295	0.109546	-5.91803	3.25814e-09	3.06287e-08	941.626	-0.327376	0.109451	-2.99107	0.00277998	0.0504924	941.626	-0.517052	0.110084	-4.69688	2.64165e-06	3.02559e-05	941.626	-0.209763	0.109776	-1.91083	0.0560268	0.198364
Minc3s00015g00967	906.494	-1.03057	0.102756	-10.0293	1.13354e-23	4.47327e-22	906.494	-0.281799	0.101704	-2.77077	0.00559231	0.0737368	906.494	0.148102	0.101251	1.46273	0.143542	0.27629	906.494	-0.109139	0.10196	-1.07041	0.284433	0.521457
Minc3s00015g00969	570.557	-0.92057	0.129026	-7.13475	9.69618e-13	1.43173e-11	570.557	0.0877272	0.127129	0.690063	0.490155	0.739057	570.557	-0.341652	0.128537	-2.658	0.00786056	0.0297196	570.557	0.500911	0.126927	3.94643	7.93236e-05	0.00182362
Minc3s00015g00970	221.016	-0.984338	0.158399	-6.21431	5.15509e-10	5.36386e-09	221.016	-0.108597	0.155219	-0.699634	0.484156	0.734629	221.016	-0.265635	0.156671	-1.6955	0.0899813	0.198111	221.016	-0.157961	0.156897	-1.00678	0.31404	0.551275
Minc3s00015g00971	653.664	-0.519825	0.131674	-3.94783	7.88628e-05	0.000351219	653.664	-0.105892	0.131387	-0.805953	0.42027	0.692135	653.664	0.124246	0.131261	0.946554	0.343866	0.507814	653.664	-0.158583	0.132122	-1.20028	0.230032	0.461678
Minc3s00015g00972	316.548	-0.495705	0.133967	-3.7002	0.000215426	0.000873805	316.548	-0.27368	0.134118	-2.04059	0.0412918	0.218932	316.548	0.221013	0.132947	1.66241	0.0964297	0.208286	316.548	-0.478596	0.136469	-3.507	0.000453193	0.00692995
Minc3s00015g00973	171.319	0.538389	0.19197	2.80455	0.00503869	0.0142353	171.319	-0.363141	0.196773	-1.84549	0.0649667	0.275881	171.319	0.518899	0.193364	2.68353	0.00728496	0.0279911	171.319	-0.424291	0.199234	-2.12961	0.0332037	0.144402
Minc3s00015g00975	524.548	-0.379508	0.125107	-3.03346	0.00241771	0.00750582	524.548	0.150296	0.124436	1.20782	0.227117	0.515779	524.548	0.0898665	0.124973	0.719085	0.472089	0.628239	524.548	0.296759	0.124822	2.37745	0.0174328	0.0955177
Minc3s00015g00976	305.436	-1.34281	0.187734	-7.1527	8.50887e-13	1.26757e-11	305.436	0.148034	0.183391	0.807205	0.419548	0.691598	305.436	-0.420187	0.185518	-2.26494	0.0235165	0.0712201	305.436	0.240488	0.183913	1.30762	0.191003	0.414845
Minc3s00015g00977	1888.33	0.711796	0.139593	5.09907	3.41319e-07	2.34672e-06	1888.33	0.0243451	0.140095	0.173777	0.862041	0.945375	1888.33	0.295821	0.140018	2.11274	0.0346233	0.0965111	1888.33	0.34211	0.140086	2.44214	0.0146006	0.0845434
Minc3s00015g00978	150.55	-1.12562	0.243686	-4.61914	3.85337e-06	2.19265e-05	150.55	-0.641731	0.242534	-2.64595	0.0081463	0.0911509	150.55	-0.712372	0.243721	-2.9229	0.00346787	0.0152778	150.55	-0.853369	0.245519	-3.47577	0.00050938	0.0075885
Minc3s00015g00979	119.674	-1.41228	0.252458	-5.59412	2.21744e-08	1.84408e-07	119.674	-0.516081	0.248184	-2.07943	0.0375776	0.209724	119.674	-0.713404	0.250341	-2.84973	0.0043756	0.0184884	119.674	-0.816848	0.252228	-3.23853	0.00120148	0.0144847
Minc3s00015g00980	150.294	0.153529	0.210187	0.730436	0.465124	0.586413	150.294	-0.0721012	0.212409	-0.339444	0.734275	0.885344	150.294	-0.102365	0.213466	-0.479539	0.631555	0.761878	150.294	-0.274214	0.215629	-1.27169	0.203482	0.430689
Minc3s00015g00981	1654.24	-1.07743	0.161243	-6.68201	2.35685e-11	2.95967e-10	1654.24	-0.175488	0.160793	-1.09139	0.275101	0.564586	1654.24	-0.498046	0.161115	-3.09124	0.00199323	0.00959734	1654.24	-0.237282	0.161029	-1.47354	0.140605	0.347627
Minc3s00015g00983	435.719	0.213586	0.150301	1.42106	0.1553	0.25061	435.719	0.70739	0.149825	4.72144	2.3418e-06	0.000857658	435.719	0.186064	0.151468	1.2284	0.219297	0.372157	435.719	0.951066	0.149947	6.34267	2.25811e-10	3.41372e-08
Minc3s00015g00984	147.154	0.204832	0.22596	0.906496	0.364673	0.488897	147.154	-0.337067	0.229428	-1.46916	0.141789	0.409609	147.154	-0.378708	0.230606	-1.64223	0.100543	0.214639	147.154	-0.0194013	0.229365	-0.0845873	0.932589	0.969264
Minc3s00015g00985	373.51	-0.6086	0.122299	-4.97632	6.48044e-07	4.25143e-06	373.51	-0.101749	0.121435	-0.837891	0.402092	0.678859	373.51	-0.249319	0.122521	-2.03491	0.0418599	0.111357	373.51	-0.102186	0.122536	-0.833923	0.404324	0.635215
Minc3s00015g00986	0.873311	0.601209	1.90678	0.315301	0.752533	0.827079	0.873311	-0.415293	2.04468	-0.203109	0.83905	NA	0.873311	0.454553	1.95678	0.232297	0.816308	NA	0.873311	1.12902	1.9096	0.591237	0.554362	NA
Minc3s00015g00987	0.576151	0.759444	2.71025	0.280212	0.779315	NA	0.576151	0.293503	2.7129	0.108188	0.913846	NA	0.576151	3.2175	2.56385	1.25495	0.209497	NA	0.576151	0	2.7129	0	1	NA
Minc3s00015g00988	676.088	0.184248	0.121857	1.512	0.130534	0.218299	676.088	-0.301822	0.123093	-2.45198	0.0142071	0.123403	676.088	-0.498141	0.123932	-4.01948	5.83269e-05	0.000462975	676.088	-0.678133	0.124911	-5.42893	5.66938e-08	4.71391e-06
Minc3s00015g00989	11.7642	1.4796	0.467375	3.16577	0.00154675	0.00507218	11.7642	0.964275	0.481908	2.00095	0.0453976	0.230872	11.7642	1.18987	0.480129	2.47822	0.0132039	0.0449718	11.7642	0.57655	0.502651	1.14702	0.251374	0.486635
Minc3s00015g00991	335.643	-2.34007	0.224622	-10.4178	2.05602e-25	9.47524e-24	335.643	-0.714779	0.218789	-3.26698	0.001087	0.0299427	335.643	-1.22848	0.221007	-5.55853	2.72061e-08	4.92139e-07	335.643	-0.519387	0.219089	-2.37066	0.0177562	0.096576
Minc3s00015g00992	221.354	-0.837876	0.189125	-4.43027	9.41156e-06	5.00436e-05	221.354	0.0103768	0.186527	0.0556314	0.955635	0.983904	221.354	-0.483642	0.189471	-2.55259	0.0106925	0.0380298	221.354	0.230488	0.186848	1.23356	0.217368	0.446156
Minc3s00015g00993	1257.47	0.161202	0.0740043	2.17828	0.0293851	0.064088	1257.47	-0.00993367	0.074612	-0.133138	0.894084	0.958413	1257.47	-0.259415	0.0753628	-3.44222	0.000576959	0.00337174	1257.47	-0.284844	0.0757559	-3.76002	0.000169899	0.00328286
Minc3s00015g00994	33.304	0.566737	0.37116	1.52694	0.126777	0.213369	33.304	-0.567469	0.387666	-1.46381	0.143246	0.411533	33.304	0.203995	0.378509	0.538943	0.589927	0.728862	33.304	-1.12637	0.408409	-2.75795	0.00581643	0.0450008
Minc3s00015g00995	282.774	1.01152	0.135661	7.45618	8.90675e-14	1.47218e-12	282.774	0.0842606	0.139555	0.60378	0.54599	0.777683	282.774	0.248953	0.139508	1.78452	0.07434	0.172774	282.774	0.0501195	0.141356	0.354562	0.722918	0.858363
Minc3s00015g00996	879.052	-0.290481	0.118702	-2.44714	0.0143995	0.0351709	879.052	-0.253366	0.119043	-2.12837	0.0333066	0.196037	879.052	-0.480485	0.119755	-4.01223	6.01472e-05	0.000475469	879.052	-0.118604	0.119337	-0.993855	0.320293	0.557943
Minc3s00015g00997	619.434	-0.019501	0.137214	-0.142121	0.886984	0.924541	619.434	0.254734	0.137196	1.85671	0.0633519	0.272828	619.434	0.214603	0.137557	1.56011	0.118734	0.241786	619.434	0.308122	0.137663	2.23823	0.0252061	0.120883
Minc3s00015g00998	570.082	0.188736	0.153623	1.22857	0.219234	0.32925	570.082	0.00854081	0.154309	0.0553487	0.955861	0.983992	570.082	0.456391	0.153841	2.96664	0.00301075	0.0135781	570.082	-0.452261	0.156108	-2.8971	0.00376628	0.0333243
Minc3s00015g00999	221.613	-1.1414	0.206115	-5.53768	3.06502e-08	2.48104e-07	221.613	-0.00505965	0.202282	-0.0250128	0.980045	0.993015	221.613	-0.21424	0.203622	-1.05214	0.292733	0.45462	221.613	-0.148756	0.203975	-0.729287	0.465826	0.685977
Minc3s00015g01000	5.47374	-0.333899	0.685645	-0.486986	0.626269	0.726793	5.47374	-0.868982	0.72374	-1.20068	0.229874	NA	5.47374	-0.452535	0.70867	-0.638569	0.523103	0.673432	5.47374	-1.15336	0.766643	-1.50443	0.13247	NA
Minc3s00015g01002	304.378	-0.533549	0.127718	-4.17755	2.9467e-05	0.000142606	304.378	-0.259994	0.127661	-2.03659	0.0416909	0.22005	304.378	-0.119683	0.127724	-0.93704	0.348738	0.513046	304.378	-0.05673	0.128129	-0.442757	0.657942	0.819476
Minc3s00015g01003	244.526	0.774992	0.154144	5.02772	4.9635e-07	3.3252e-06	244.526	0.107786	0.157051	0.686312	0.492516	0.740706	244.526	-0.0860562	0.158696	-0.542272	0.587631	0.727094	244.526	-0.0789159	0.159493	-0.494792	0.620747	0.797822
Minc3s00015g01004	111.318	-0.162655	0.18598	-0.874584	0.3818	0.506407	111.318	0.030555	0.186461	0.163868	0.869835	0.948629	111.318	0.109778	0.187017	0.586993	0.557208	0.701109	111.318	-0.184225	0.19101	-0.964478	0.334806	0.572457
Minc3s00015g01005	728.615	-1.20541	0.180096	-6.69314	2.18435e-11	2.75855e-10	728.615	-0.197332	0.178792	-1.10369	0.269726	0.55914	728.615	0.24831	0.178444	1.39153	0.164065	0.304125	728.615	0.133128	0.17876	0.744733	0.456433	0.677583
Minc3s00015g01006	1232.67	-0.695009	0.124652	-5.57559	2.46687e-08	2.03221e-07	1232.67	0.183659	0.12393	1.48195	0.138353	0.405019	1232.67	0.472535	0.123814	3.81649	0.000135366	0.000963115	1232.67	0.498019	0.123923	4.01878	5.85005e-05	0.00145605
Minc3s00015g01007	3.50575	0.351018	1.05432	0.332932	0.739186	0.816783	3.50575	0.785417	1.04801	0.749436	0.453595	NA	3.50575	-0.361785	1.11718	-0.323839	0.74606	0.842814	3.50575	-0.217348	1.11822	-0.19437	0.845886	NA
Minc3s00015g01009	25.9473	-1.13135	0.335926	-3.36786	0.000757542	0.00269206	25.9473	-1.00066	0.339314	-2.94906	0.00318741	0.0544657	25.9473	-0.195262	0.3241	-0.602476	0.546857	0.693189	25.9473	-0.342008	0.330356	-1.03527	0.300542	0.536994
Minc3s00015g01010	186.639	-0.349766	0.196444	-1.78049	0.0749965	0.139625	186.639	0.122418	0.195434	0.626392	0.531058	0.76762	186.639	0.624617	0.194058	3.21872	0.00128764	0.00664769	186.639	0.244402	0.196311	1.24498	0.21314	0.441875
Minc3s00015g01011	146.656	0.604445	0.204551	2.95498	0.0031269	0.00939752	146.656	0.272669	0.207041	1.31698	0.187846	0.470206	146.656	0.328695	0.207566	1.58357	0.113292	0.233957	146.656	0.408922	0.207953	1.96641	0.0492509	0.183224
Minc3s00015g01013	1142.62	-0.459882	0.107162	-4.29146	1.77503e-05	8.96993e-05	1142.62	-0.0273817	0.106955	-0.256011	0.797942	0.915208	1142.62	-0.580557	0.108014	-5.37483	7.66546e-08	1.27682e-06	1142.62	0.0490612	0.107243	0.457476	0.647329	0.813811
Minc3s00015g01014	200.045	-0.0504692	0.137586	-0.366818	0.713754	0.797271	200.045	0.0241308	0.138566	0.174147	0.86175	0.945248	200.045	-0.141304	0.140537	-1.00546	0.314676	0.478112	200.045	0.323984	0.1386	2.33756	0.0194103	0.102186
Minc3s00015g01015	540.868	-0.218336	0.106883	-2.04276	0.0410767	0.0849736	540.868	0.00490792	0.106975	0.0458792	0.963407	0.986977	540.868	-0.974436	0.110961	-8.78177	1.60925e-18	1.2786e-16	540.868	-0.00812084	0.107816	-0.0753213	0.939959	0.973208
Minc3s00015g01016	0.249996	0	6.28782	0	1	NA	0.249996	2.73321	6.23017	0.438705	0.660875	NA	0.249996	0	6.28782	0	1	NA	0.249996	0	6.28782	0	1	NA
Minc3s00015g01017	199.745	0.458484	0.140321	3.2674	0.00108542	0.00371079	199.745	-0.160191	0.144708	-1.10699	0.268299	0.557336	199.745	0.364742	0.142549	2.55872	0.0105058	0.0375285	199.745	-0.111279	0.146537	-0.759392	0.447618	0.670626
Minc3s00015g01018	11.6523	0.641451	0.535392	1.1981	0.23088	0.343124	11.6523	-0.00520047	0.55282	-0.00940717	0.992494	0.996753	11.6523	-0.487588	0.572567	-0.851582	0.394446	0.557255	11.6523	0.121167	0.557653	0.21728	0.82799	0.915984
Minc3s00015g01019	32.2116	2.08351	0.300885	6.92461	4.37167e-12	6.02503e-11	32.2116	0.41947	0.320284	1.30968	0.190305	0.473453	32.2116	0.172306	0.328176	0.525042	0.599554	0.736901	32.2116	-0.413849	0.349476	-1.1842	0.236335	0.468357
Minc3s00015g01020	460.94	-1.6603	0.149647	-11.0948	1.33027e-28	7.61867e-27	460.94	-0.189431	0.146592	-1.29223	0.196276	0.480854	460.94	-2.89193	0.160535	-18.0143	1.50447e-72	2.14643e-69	460.94	-0.232437	0.147236	-1.57867	0.114412	0.306965
Minc3s00015g01021	25.542	-0.148806	0.330205	-0.450648	0.652243	0.747818	25.542	-0.507638	0.342407	-1.48256	0.138192	0.40489	25.542	-0.280477	0.340572	-0.823547	0.410197	0.571826	25.542	-0.303614	0.344903	-0.88029	0.378702	0.612642
Minc3s00015g01022	424.238	-2.05206	0.190648	-10.7636	5.11403e-27	2.64414e-25	424.238	-0.46721	0.186802	-2.5011	0.0123809	0.114859	424.238	-1.28082	0.189275	-6.76698	1.31497e-11	4.2892e-10	424.238	-0.515437	0.187522	-2.74867	0.00598376	0.0458422
Minc3s00015g01023	14.2546	-1.15427	0.494336	-2.33498	0.0195442	0.0454792	14.2546	-0.426534	0.476147	-0.895804	0.370358	0.650665	14.2546	0.842027	0.449665	1.87256	0.0611288	0.148956	14.2546	0.340357	0.462889	0.735288	0.462164	0.682996
Minc3s00015g01024	106.605	-1.65158	0.222106	-7.43603	1.03757e-13	1.69657e-12	106.605	-0.602432	0.212904	-2.82959	0.00466078	0.0669983	106.605	-0.437666	0.212803	-2.05667	0.0397183	0.107013	106.605	0.210477	0.209054	1.00681	0.314027	0.551275
Minc3s00015g01025	31.0357	0.355157	0.337087	1.05361	0.292063	0.412498	31.0357	0.353208	0.340565	1.03712	0.299679	0.590228	31.0357	1.07233	0.333744	3.21304	0.00131337	0.00675712	31.0357	-0.234062	0.357945	-0.653905	0.513173	0.723544
Minc3s00015g01026	120.897	0.68823	0.202718	3.39502	0.000686243	0.00246694	120.897	0.0835182	0.208023	0.401486	0.688062	0.861151	120.897	1.27784	0.201988	6.32628	2.51137e-10	6.7272e-09	120.897	-0.0249512	0.211837	-0.117785	0.906238	0.956299
Minc3s00015g01027	254.523	0.494593	0.128132	3.86004	0.00011337	0.000489008	254.523	0.0711535	0.131195	0.542348	0.587579	0.803949	254.523	1.0294	0.127731	8.05912	7.68437e-16	4.57632e-14	254.523	0.0559876	0.133173	0.420411	0.674185	0.827888
Minc3s00015g01028	2016.24	-0.394352	0.141895	-2.77919	0.00544943	0.0152443	2016.24	-0.10202	0.141881	-0.719058	0.472105	0.727092	2016.24	-0.528526	0.142248	-3.71553	0.000202778	0.00137167	2016.24	-0.226469	0.142135	-1.59333	0.111085	0.302029
Minc3s00015g01029	647.177	0.274838	0.16764	1.63945	0.101119	0.177899	647.177	0.274039	0.167977	1.63141	0.102805	0.351438	647.177	0.614777	0.167741	3.66503	0.000247306	0.00162367	647.177	0.335427	0.168347	1.99247	0.0463194	0.176552
Minc3s00015g01030	49.996	-1.74551	0.357869	-4.87753	1.07422e-06	6.75377e-06	49.996	-0.522737	0.344573	-1.51706	0.129252	0.393101	49.996	-0.790746	0.349394	-2.2632	0.0236236	0.071472	49.996	-0.390325	0.346394	-1.12682	0.259817	0.495126
Minc3s00015g01031	176.51	-0.0918068	0.194279	-0.472551	0.636534	0.734988	176.51	0.459293	0.193094	2.3786	0.0173786	0.137693	176.51	0.407301	0.193928	2.10026	0.0357058	0.0987568	176.51	-0.0323009	0.197011	-0.163955	0.869767	0.936499
Minc3s00015g01032	86.3111	0.236747	0.240222	0.985535	0.324361	0.446392	86.3111	0.787728	0.238122	3.30809	0.000939333	0.027374	86.3111	1.10441	0.237122	4.65757	3.19967e-06	3.56487e-05	86.3111	0.843361	0.239908	3.51535	0.000439174	0.00677005
Minc3s00015g01033	10.2212	0.128799	0.604977	0.2129	0.831405	0.884807	10.2212	0.899753	0.591264	1.52175	0.128073	NA	10.2212	0.988021	0.592733	1.66689	0.0955363	0.206844	10.2212	1.10734	0.593547	1.86563	0.0620938	0.211455
Minc3s00015g01034	0.688512	-3.19336	2.39244	-1.33477	0.181951	0.284628	0.688512	-1.57332	2.38667	-0.659211	0.50976	NA	0.688512	-0.643978	2.308	-0.279019	0.78023	NA	0.688512	-1.28272	2.38558	-0.537699	0.590785	NA
Minc3s00015g01035	123.794	-1.59477	0.293391	-5.43564	5.46011e-08	4.2553e-07	123.794	-0.431378	0.287113	-1.50247	0.132976	0.397778	123.794	-0.557329	0.288696	-1.93051	0.0535439	0.134439	123.794	-0.138525	0.287181	-0.482361	0.62955	0.803339
Minc3s00015g01036	555.582	-0.578646	0.153178	-3.77762	0.000158335	0.000661702	555.582	-0.0841175	0.152755	-0.550668	0.581862	0.800231	555.582	-0.271338	0.153415	-1.76866	0.0769508	0.177272	555.582	-0.341772	0.153917	-2.2205	0.0263847	0.124959
Minc3s00015g01037	11.1341	0.998309	0.531894	1.8769	0.0605323	0.117101	11.1341	0.576752	0.542479	1.06318	0.287701	NA	11.1341	0.586655	0.545366	1.07571	0.282057	0.443031	11.1341	0.444619	0.552227	0.80514	0.420739	0.648361
Minc3s00015g01038	8.65033	0.185738	0.520051	0.357153	0.720977	0.802832	8.65033	0.374683	0.521805	0.718053	0.472725	NA	8.65033	-0.453286	0.556589	-0.814399	0.415416	0.576369	8.65033	-0.635333	0.574641	-1.10562	0.268892	0.505613
Minc3s00015g01039	154.322	-0.172389	0.186797	-0.922871	0.356075	0.480155	154.322	0.0781537	0.186851	0.418267	0.675752	0.854761	154.322	-0.151633	0.188958	-0.802468	0.422282	0.582805	154.322	0.137118	0.188142	0.728802	0.466123	0.686262
Minc3s00015g01040	631.248	0.103426	0.123296	0.838843	0.401558	0.525515	631.248	0.0331901	0.12388	0.267922	0.788759	0.911368	631.248	-0.353373	0.12516	-2.82336	0.00475232	0.0198048	631.248	0.0294092	0.124552	0.236119	0.81334	0.908694
Minc3s00015g01041	193.213	0.416034	0.166816	2.49397	0.0126322	0.0314435	193.213	0.0167572	0.169381	0.0989321	0.921192	0.97118	193.213	-0.199012	0.17139	-1.16116	0.245576	0.402783	193.213	0.23402	0.169819	1.37805	0.168187	0.385747
Minc3s00015g01042	2528.16	-1.44338	0.306817	-4.70437	2.54646e-06	1.50444e-05	2528.16	-0.2129	0.306551	-0.694502	0.487367	0.737028	2528.16	0.1161	0.30652	0.378769	0.70486	0.81532	2528.16	-0.401268	0.306665	-1.30849	0.190707	0.414486
Minc3s00015g01043	66.448	-0.606045	0.200294	-3.02577	0.00247999	0.00767218	66.448	0.0521349	0.195689	0.266418	0.789917	0.912098	66.448	-0.28663	0.201429	-1.42298	0.154742	0.29167	66.448	-0.266097	0.203384	-1.30835	0.190754	0.414555
Minc3s00015g01044	50.9141	-0.0836792	0.219233	-0.38169	0.702691	0.788762	50.9141	-0.0838542	0.222591	-0.376718	0.706383	0.87163	50.9141	-0.358913	0.229387	-1.56467	0.117661	0.240272	50.9141	0.153297	0.223577	0.685657	0.49293	0.708483
Minc3s00015g01045	159.882	0.0747074	0.162202	0.460582	0.645099	0.742269	159.882	-0.0566156	0.164331	-0.344523	0.730453	0.883389	159.882	0.234143	0.163529	1.43181	0.152197	0.288198	159.882	0.0240067	0.165822	0.144774	0.88489	0.945059
Minc3s00015g01046	214.704	-2.13391	0.24323	-8.7732	1.73653e-18	4.52064e-17	214.704	-0.401007	0.23341	-1.71804	0.0857892	0.320069	214.704	-1.27184	0.239197	-5.31711	1.05426e-07	1.70248e-06	214.704	1.31435	0.229851	5.71828	1.0761e-08	1.08454e-06
Minc3s00015g01047	28.6185	0.0751421	0.376683	0.199483	0.841885	0.89241	28.6185	-0.229273	0.384627	-0.596092	0.551114	0.780475	28.6185	0.442205	0.377259	1.17215	0.241137	0.397521	28.6185	-0.200068	0.38971	-0.513376	0.607689	0.78967
Minc3s00015g01048	427.457	0.00949276	0.113756	0.0834482	0.933495	0.956886	427.457	0.114673	0.11423	1.00388	0.315435	0.605314	427.457	0.175594	0.11454	1.53303	0.125267	0.250948	427.457	0.345242	0.114476	3.01586	0.00256254	0.0253784
Minc3s00015g01049	2218.28	-0.645759	0.0790502	-8.16897	3.11022e-16	6.59943e-15	2218.28	-0.0129448	0.0786947	-0.164494	0.869342	0.948614	2218.28	0.120284	0.0787171	1.52805	0.126499	0.252752	2218.28	0.110117	0.07886	1.39635	0.162608	0.378158
Minc3s00015g01050	193.008	0.21471	0.153198	1.40152	0.161058	0.257878	193.008	-0.0719928	0.15563	-0.46259	0.643658	0.837394	193.008	0.189554	0.155087	1.22225	0.221614	0.37451	193.008	-0.679792	0.162213	-4.19075	2.78037e-05	0.000809379
Minc3s00016g01051	8.76412	3.4891	0.70514	4.94809	7.49434e-07	4.85856e-06	8.76412	0.681222	0.758416	0.898216	0.36907	NA	8.76412	0.930263	0.75452	1.23292	0.217605	0.370012	8.76412	-0.339265	0.841251	-0.403286	0.686738	0.835943
Minc3s00016g01052	2.45947	-3.39492	1.46156	-2.32281	0.0201892	0.0467616	2.45947	-0.0109185	1.13668	-0.00960563	0.992336	NA	2.45947	1.71941	1.07783	1.59525	0.110657	0.229903	2.45947	-0.910344	1.24375	-0.731937	0.464207	NA
Minc3s00016g01053	2.74083	0.618086	1.15041	0.537273	0.591079	0.696399	2.74083	-0.634549	1.28283	-0.494646	0.62085	NA	2.74083	1.12174	1.14555	0.979217	0.327473	0.491368	2.74083	1.28931	1.14493	1.1261	0.260121	NA
Minc3s00016g01054	16.985	-1.51369	0.458448	-3.30178	0.000960748	0.00333287	16.985	-0.50139	0.435799	-1.15051	0.249934	0.539897	16.985	-0.256141	0.43367	-0.590637	0.554764	0.69924	16.985	-0.454192	0.442363	-1.02674	0.304543	0.541281
Minc3s00016g01055	467.066	-0.382192	0.18572	-2.05789	0.0396007	0.0823526	467.066	-0.173971	0.185818	-0.936245	0.349147	0.634627	467.066	-0.381212	0.186555	-2.04343	0.0410098	0.109682	467.066	-0.349387	0.186827	-1.87011	0.061469	0.210358
Minc3s00016g01058	44.6894	0.544071	0.283857	1.91671	0.0552747	0.108726	44.6894	0.00315278	0.291474	0.0108167	0.99137	0.996449	44.6894	-0.135243	0.295363	-0.457887	0.647034	0.77333	44.6894	0.164762	0.293318	0.561717	0.574309	0.768064
Minc3s00016g01059	31.5678	0.357768	0.347582	1.02931	0.303336	0.424624	31.5678	0.28907	0.351302	0.822853	0.410592	0.685194	31.5678	0.477631	0.350875	1.36126	0.173432	0.315606	31.5678	0.253868	0.356092	0.712927	0.475891	0.694152
Minc3s00016g01061	1.91072	-0.711093	1.1033	-0.644516	0.519241	0.634081	1.91072	-1.439	1.17116	-1.22869	0.219187	NA	1.91072	-0.569903	1.11785	-0.50982	0.610178	0.745074	1.91072	-1.89986	1.26062	-1.50709	0.131789	NA
Minc3s00016g01062	2.13131	2.86736	1.44718	1.98135	0.0475526	0.0959991	2.13131	1.51464	1.50826	1.00423	0.315269	NA	2.13131	2.6099	1.4651	1.78139	0.0748496	0.173714	2.13131	-0.859936	1.74557	-0.492638	0.622268	NA
Minc3s00016g01063	41.9878	2.48682	0.315601	7.87961	3.28393e-15	6.22664e-14	41.9878	0.33133	0.333697	0.992906	0.320756	0.610242	41.9878	-0.158212	0.345484	-0.457943	0.646993	0.773309	41.9878	0.119309	0.342882	0.347959	0.727871	0.861115
Minc3s00016g01066	122.521	-0.296693	0.17781	-1.6686	0.0951974	0.169447	122.521	0.0643479	0.177166	0.363207	0.71645	0.876733	122.521	-0.369648	0.181574	-2.03579	0.041771	0.111139	122.521	-0.0768125	0.180375	-0.42585	0.670217	0.826043
Minc3s00016g01067	40.7538	-0.100245	0.27323	-0.36689	0.713701	0.797271	40.7538	-0.169189	0.277222	-0.610302	0.541662	0.774657	40.7538	-1.0338	0.296265	-3.48946	0.000483993	0.00290237	40.7538	-0.174066	0.281851	-0.617582	0.536851	0.741448
Minc3s00016g01068	82.8888	0.984614	0.221497	4.44527	8.77834e-06	4.69524e-05	82.8888	0.593872	0.225103	2.63823	0.00833405	0.0923672	82.8888	-0.445234	0.237299	-1.87625	0.0606204	0.148006	82.8888	0.218399	0.230943	0.945681	0.344311	0.580639
Minc3s00016g01069	11.3663	-0.99468	0.559353	-1.77827	0.0753594	0.140137	11.3663	-0.0360584	0.540099	-0.0667625	0.946771	NA	11.3663	-0.122344	0.545703	-0.224195	0.822605	0.894133	11.3663	-0.438386	0.559584	-0.783415	0.433384	0.658707
Minc3s00016g01070	181.458	-0.13756	0.174849	-0.786739	0.431435	0.554418	181.458	-0.2469	0.176519	-1.39871	0.161899	0.437711	181.458	-0.644264	0.179888	-3.58147	0.000341668	0.00214205	181.458	-0.127152	0.177525	-0.716252	0.473836	0.692409
Minc3s00016g01071	17.1811	-1.83284	0.505229	-3.62773	0.00028592	0.00112264	17.1811	-0.88315	0.484172	-1.82404	0.0681457	0.283561	17.1811	-1.23228	0.498366	-2.47264	0.0134121	0.0455218	17.1811	-0.531787	0.483086	-1.10081	0.270978	0.507803
Minc3s00016g01072	2.02963	1.04613	1.29339	0.808826	0.418615	0.541789	2.02963	0.728165	1.3232	0.550304	0.582111	NA	2.02963	1.5795	1.28849	1.22586	0.220253	0.37314	2.02963	0.81672	1.33761	0.610581	0.541477	NA
Minc3s00016g01073	7.28062	1.20608	0.686685	1.75638	0.0790227	0.145776	7.28062	0.00661613	0.72124	0.00917327	0.992681	NA	7.28062	0.277426	0.717033	0.386908	0.698824	0.810921	7.28062	0.535393	0.71363	0.750239	0.453111	0.674796
Minc3s00016g01074	908.17	0.44932	0.100085	4.4894	7.14256e-06	3.87224e-05	908.17	-0.0522768	0.101108	-0.51704	0.605128	0.814516	908.17	-0.525724	0.10245	-5.1315	2.87435e-07	4.14771e-06	908.17	0.203317	0.101196	2.00914	0.0445223	0.172519
Minc3s00016g01075	983.583	-2.23474	0.240243	-9.30199	1.37848e-20	4.26056e-19	983.583	-0.152024	0.238047	-0.638631	0.523063	0.762033	983.583	-0.468304	0.238389	-1.96445	0.0494782	0.126802	983.583	-0.172385	0.238269	-0.723489	0.469379	0.689188
Minc3s00016g01077	263.137	0.403929	0.191165	2.11299	0.0346019	0.0734572	263.137	-0.525736	0.194765	-2.69933	0.00694794	0.083084	263.137	0.153262	0.192837	0.794777	0.426743	0.586839	263.137	-0.787805	0.197795	-3.98295	6.80664e-05	0.0016222
Minc3s00016g01078	23.0163	0.86502	0.358292	2.41429	0.0157661	0.0379501	23.0163	-0.579992	0.388386	-1.49334	0.135349	0.401013	23.0163	0.740575	0.364527	2.03161	0.0421936	0.112	23.0163	-1.22877	0.42553	-2.88762	0.00388169	0.0340297
Minc3s00016g01079	76.197	-0.491521	0.215848	-2.27716	0.0227767	0.0517748	76.197	-0.23913	0.215915	-1.10752	0.268068	0.55721	76.197	0.464265	0.210946	2.20087	0.0277449	0.0810201	76.197	-0.462934	0.22267	-2.07901	0.0376164	0.155437
Minc3s00016g01080	311.997	-1.79033	0.206755	-8.65916	4.75242e-18	1.18647e-16	311.997	-0.394347	0.202151	-1.95075	0.0510867	0.245215	311.997	-0.460691	0.202808	-2.27156	0.0231131	0.0702448	311.997	-0.187116	0.202429	-0.924354	0.355302	0.591274
Minc3s00016g01081	654.944	-1.53802	0.1568	-9.8088	1.03189e-22	3.76605e-21	654.944	-0.529366	0.155213	-3.41057	0.000648265	0.0224425	654.944	-0.518314	0.155468	-3.33389	0.00085641	0.00469623	654.944	-0.459285	0.155632	-2.95109	0.00316655	0.0294485
Minc3s00016g01082	148.969	-0.0343612	0.176683	-0.194479	0.845801	0.894922	148.969	0.45188	0.175511	2.57465	0.0100343	0.101766	148.969	0.14951	0.17808	0.839566	0.401152	0.563309	148.969	0.581072	0.176416	3.29376	0.000988578	0.0126214
Minc3s00016g01083	102.628	0.696328	0.253196	2.75015	0.00595673	0.0164788	102.628	-0.182529	0.259723	-0.702785	0.48219	0.734138	102.628	-0.315098	0.262296	-1.20131	0.229632	0.383984	102.628	0.105115	0.259874	0.404484	0.685857	0.835214
Minc3s00016g01084	52.5196	1.65719	0.287921	5.75572	8.62715e-09	7.62649e-08	52.5196	-0.00060444	0.303834	-0.00198938	0.998413	0.999282	52.5196	-0.344788	0.31227	-1.10413	0.269535	0.429784	52.5196	-0.497926	0.319066	-1.56057	0.118624	0.313554
Minc3s00016g01085	151.246	0.239263	0.137614	1.73865	0.0820959	0.150336	151.246	-0.0539891	0.141342	-0.381976	0.702479	0.869348	151.246	0.0393484	0.141799	0.277495	0.7814	0.866978	151.246	-0.211125	0.145639	-1.44965	0.147157	0.356759
Minc3s00016g01086	148.841	-0.551365	0.263205	-2.09481	0.0361879	0.0763164	148.841	0.505616	0.259946	1.94508	0.0517657	0.24655	148.841	-0.237847	0.26379	-0.901651	0.367242	0.531067	148.841	0.753738	0.26013	2.89754	0.00376102	0.0333113
Minc3s00016g01087	11.4033	-1.46937	0.651041	-2.25696	0.0240106	0.0541645	11.4033	0.0661312	0.616735	0.107228	0.914608	NA	11.4033	0.0170099	0.620495	0.0274134	0.97813	0.987616	11.4033	-0.326354	0.631977	-0.516401	0.605574	0.788284
Minc3s00016g01088	95.7612	-1.10168	0.246726	-4.46521	7.99889e-06	4.30306e-05	95.7612	-0.805496	0.246433	-3.26862	0.00108073	0.0298637	95.7612	-1.55914	0.256543	-6.0775	1.22074e-09	2.86123e-08	95.7612	-0.57945	0.247107	-2.34493	0.0190306	0.100896
Minc3s00016g01089	742.534	-1.15129	0.150143	-7.66793	1.74793e-14	3.10019e-13	742.534	-0.0577684	0.148775	-0.388293	0.697799	0.866748	742.534	-0.389531	0.14949	-2.60573	0.00916797	0.0336322	742.534	0.126233	0.148932	0.847594	0.396664	0.629266
Minc3s00016g01090	575.141	-0.208017	0.113265	-1.83654	0.0662771	0.126268	575.141	-0.225338	0.113935	-1.97777	0.0479547	0.237384	575.141	0.0430114	0.113654	0.37844	0.705104	0.815439	575.141	-0.219191	0.114806	-1.90923	0.0562328	0.19875
Minc3s00016g01091	102.352	-0.330303	0.224683	-1.47009	0.141538	0.232558	102.352	-0.268594	0.226094	-1.18797	0.234844	0.523934	102.352	-0.36706	0.228163	-1.60876	0.107669	0.225078	102.352	-0.139801	0.227511	-0.614478	0.538899	0.742504
Minc3s00016g01092	671.481	-3.4888	0.375566	-9.28944	1.55103e-20	4.77187e-19	671.481	-0.775336	0.370761	-2.0912	0.0365101	0.206093	671.481	-1.61794	0.371849	-4.35106	1.3548e-05	0.000128934	671.481	-0.234946	0.370599	-0.633963	0.526105	0.733675
Minc3s00016g01093	240.624	-0.858847	0.234173	-3.66757	0.000244867	0.000978554	240.624	-0.283265	0.23329	-1.21422	0.224664	0.512962	240.624	-1.30396	0.237872	-5.48178	4.21062e-08	7.35324e-07	240.624	-0.602502	0.235272	-2.56087	0.0104409	0.0671898
Minc3s00016g01094	1437.85	-0.0690262	0.127777	-0.540207	0.589054	0.694551	1437.85	-0.116957	0.128017	-0.913606	0.360924	0.643802	1437.85	-0.173576	0.128216	-1.35378	0.175808	0.31878	1437.85	-0.113279	0.128304	-0.882893	0.377294	0.611704
Minc3s00016g01095	875.784	0.338207	0.117654	2.87458	0.00404567	0.0117856	875.784	0.00901611	0.118396	0.0761524	0.939298	0.977524	875.784	0.164659	0.118401	1.39069	0.164318	0.304447	875.784	-0.210371	0.119354	-1.76258	0.0779712	0.243925
Minc3s00016g01096	77.4776	2.60334	0.25775	10.1003	5.50985e-24	2.2376e-22	77.4776	0.612822	0.270806	2.26296	0.0236384	0.162887	77.4776	0.498535	0.27403	1.81927	0.0688701	0.162899	77.4776	0.678655	0.273698	2.47957	0.013154	0.079005
Minc3s00017g01097	7.97273	1.24248	0.563368	2.20545	0.0274224	0.0604963	7.97273	0.276409	0.595165	0.464425	0.642343	NA	7.97273	-0.416627	0.636036	-0.655037	0.512444	0.664218	7.97273	0.0820682	0.617067	0.132997	0.894196	0.949244
Minc3s00017g01099	15.6091	1.37913	0.519393	2.65528	0.00792438	0.0210613	15.6091	0.323134	0.539998	0.598398	0.549574	0.779776	15.6091	0.437341	0.540891	0.808557	0.41877	0.579688	15.6091	0.942578	0.533376	1.76719	0.0771961	0.242383
Minc3s00017g01101	34.8828	-0.243516	0.277518	-0.877478	0.380227	0.50484	34.8828	0.0230434	0.27741	0.0830664	0.933799	0.975451	34.8828	-1.74808	0.326277	-5.35765	8.43122e-08	1.39166e-06	34.8828	0.2414	0.278613	0.866434	0.386252	0.61962
Minc3s00017g01102	0.819733	-1.33113	1.81659	-0.732765	0.463702	0.585199	0.819733	-0.795855	1.79685	-0.442917	0.657826	NA	0.819733	-2.99286	1.9822	-1.50987	0.131077	NA	0.819733	-3.55368	1.9822	-1.7928	0.0730046	NA
Minc3s00017g01103	19.6279	-1.28856	0.791841	-1.6273	0.103673	0.181714	19.6279	-1.32087	0.795422	-1.66059	0.0967957	0.340839	19.6279	-2.08663	0.812442	-2.56834	0.0102187	0.0366651	19.6279	-0.982333	0.794996	-1.23565	0.21659	0.4452
Minc3s00017g01104	10.1384	-0.932606	0.51112	-1.82463	0.0680567	0.12894	10.1384	-1.0034	0.523559	-1.9165	0.0553017	NA	10.1384	-0.810416	0.521658	-1.55354	0.120294	0.243919	10.1384	-0.0677416	0.50167	-0.135032	0.892586	0.948567
Minc3s00017g01105	115.972	0.318434	0.163411	1.94866	0.0513355	0.102384	115.972	-0.125965	0.16855	-0.747344	0.454856	0.716383	115.972	-0.237159	0.171115	-1.38596	0.165759	0.306141	115.972	0.133289	0.168977	0.7888	0.430229	0.655356
Minc3s00017g01106	1713.41	-0.185155	0.169176	-1.09445	0.273757	0.391873	1713.41	0.130794	0.169151	0.773243	0.439379	0.705409	1713.41	0.220507	0.169187	1.30333	0.192461	0.339711	1713.41	-0.179174	0.169534	-1.05686	0.290577	0.526949
Minc3s00017g01107	3.16167	0.453502	0.863831	0.524989	0.599591	0.703903	3.16167	-0.369585	0.927965	-0.398274	0.690428	NA	3.16167	0.827216	0.865248	0.956045	0.33905	0.503098	3.16167	0.628066	0.882099	0.712013	0.476457	NA
Minc3s00017g01108	35.3622	0.499776	0.54172	0.922573	0.35623	0.480287	35.3622	0.0680155	0.547832	0.124154	0.901193	0.961581	35.3622	0.862452	0.542141	1.59083	0.111649	0.231547	35.3622	1.11785	0.541395	2.06477	0.038945	0.159001
Minc3s00017g01109	402.212	-0.917711	0.156629	-5.85913	4.65305e-09	4.28756e-08	402.212	0.181768	0.154209	1.17872	0.238512	0.527576	402.212	-0.323142	0.156005	-2.07135	0.0383258	0.104217	402.212	0.437203	0.15432	2.83309	0.00461	0.0383907
Minc3s00017g01110	37.9561	1.96748	0.350192	5.61828	1.92865e-08	1.62356e-07	37.9561	1.14631	0.358146	3.20066	0.00137112	0.0336904	37.9561	1.05941	0.360834	2.93601	0.00332466	0.0147666	37.9561	1.14537	0.361651	3.16707	0.00153985	0.0174641
Minc3s00017g01113	21.4257	-1.34298	0.500861	-2.68134	0.00733271	0.0197092	21.4257	-0.424228	0.488924	-0.867677	0.385571	0.663384	21.4257	-1.38034	0.512421	-2.69376	0.00706517	0.0273195	21.4257	-0.40582	0.493509	-0.822316	0.410897	0.640615
Minc3s00017g01115	0.272681	2.05931	6.23854	0.330094	0.741329	NA	0.272681	0	6.28782	0	1	NA	0.272681	2.5489	6.23708	0.408668	0.682783	NA	0.272681	0	6.28782	0	1	NA
Minc3s00017g01116	0.575042	2.16822	2.7238	0.796027	0.426017	NA	0.575042	1.9571	2.74076	0.714072	0.475182	NA	0.575042	0.61777	2.84103	0.217446	0.827861	NA	0.575042	0.501428	2.86184	0.175212	0.860913	NA
Minc3s00017g01118	72.127	-0.192817	0.204028	-0.945053	0.344632	0.468324	72.127	-0.0670969	0.205267	-0.326875	0.743762	0.89062	72.127	-0.263076	0.209021	-1.25861	0.20817	0.35878	72.127	-0.242252	0.21072	-1.14964	0.250292	0.485364
Minc3s00017g01119	4.0451	1.1179	0.747787	1.49495	0.134929	0.224172	4.0451	0.442855	0.780326	0.567526	0.570357	NA	4.0451	0.197768	0.800797	0.246964	0.804936	0.882725	4.0451	-0.768503	0.895614	-0.858074	0.390852	NA
Minc3s00017g01120	14.5169	0.333285	0.499576	0.667136	0.504686	0.621722	14.5169	0.151731	0.505282	0.30029	0.763956	0.900219	14.5169	-0.514346	0.521344	-0.986577	0.32385	0.487961	14.5169	-0.859272	0.536178	-1.60259	0.109026	0.298657
Minc3s00017g01121	33.7707	-0.588655	0.37344	-1.57631	0.114955	0.197308	33.7707	-0.355273	0.373851	-0.950308	0.341956	0.628993	33.7707	-0.553403	0.380008	-1.45629	0.145311	0.278698	33.7707	-0.187782	0.376123	-0.499257	0.617599	0.796213
Minc3s00017g01122	316.654	-1.41384	0.229765	-6.15343	7.58225e-10	7.73085e-09	316.654	-0.424992	0.227572	-1.86751	0.0618309	0.269342	316.654	-1.34719	0.231295	-5.82456	5.72625e-09	1.19076e-07	316.654	-0.153792	0.227655	-0.67555	0.499326	0.713003
Minc3s00017g01123	695.316	0.113431	0.25675	0.441796	0.658637	0.752933	695.316	-0.254442	0.257334	-0.988763	0.322779	0.611875	695.316	1.00166	0.256459	3.90574	9.39369e-05	0.000699602	695.316	-0.999657	0.259088	-3.85836	0.000114149	0.0024197
Minc3s00017g01124	3.05888	-0.135921	1.13705	-0.119538	0.904849	0.937417	3.05888	-1.27214	1.24484	-1.02193	0.306814	NA	3.05888	0.687691	1.11974	0.614153	0.539114	0.686743	3.05888	0.515699	1.13301	0.455159	0.648995	NA
Minc3s00017g01125	2.75627	-0.333775	1.20196	-0.277693	0.781248	0.847552	2.75627	-0.117185	1.2061	-0.0971606	0.922599	NA	2.75627	2.1546	1.06145	2.02986	0.0423706	0.112367	2.75627	1.76554	1.0824	1.63113	0.102864	NA
Minc3s00017g01126	1165.39	0.250317	0.14922	1.67751	0.0934437	0.166875	1165.39	0.00154726	0.149669	0.0103378	0.991752	0.996503	1165.39	1.03452	0.148988	6.9436	3.82222e-12	1.34573e-10	1165.39	-0.210758	0.150315	-1.40211	0.160882	0.375489
Minc3s00017g01127	16.7401	0.680604	0.590195	1.15319	0.248834	0.363964	16.7401	0.4565	0.59629	0.765567	0.443934	0.708366	16.7401	1.16364	0.589549	1.97378	0.048407	0.124621	16.7401	-1.16109	0.652488	-1.77948	0.0751608	0.238441
Minc3s00017g01128	3146.92	0.372765	0.122377	3.04604	0.00231876	0.00723752	3146.92	0.120174	0.122571	0.980442	0.326868	0.616114	3146.92	1.09468	0.122293	8.95129	3.51363e-19	3.05825e-17	3146.92	-0.253247	0.122957	-2.05963	0.039434	0.160146
Minc3s00018g01129	166.387	0.431891	0.13979	3.08958	0.00200442	0.0063643	166.387	0.145366	0.143064	1.01609	0.309588	0.599696	166.387	0.312303	0.142952	2.18468	0.0289126	0.0837704	166.387	0.305342	0.14415	2.11823	0.0341558	0.146744
Minc3s00018g01130	481.334	-0.0137598	0.110075	-0.125004	0.90052	0.934145	481.334	-0.315308	0.111614	-2.82498	0.00472841	0.0675244	481.334	-0.192963	0.111724	-1.72713	0.0841441	0.188755	481.334	-0.132115	0.112033	-1.17925	0.238298	0.47116
Minc3s00018g01131	2299.78	1.29379	0.0764878	16.915	3.48634e-64	1.35821e-61	2299.78	-0.0329526	0.0776375	-0.424442	0.671244	0.852182	2299.78	0.617422	0.0771435	8.00356	1.20877e-15	6.99552e-14	2299.78	-0.239562	0.078362	-3.05713	0.00223471	0.022917
Minc3s00018g01132	38.592	0.717008	0.26089	2.74832	0.00599024	0.0165619	38.592	-0.468236	0.28001	-1.67221	0.0944824	0.336597	38.592	-0.552855	0.28501	-1.93978	0.0524069	0.132279	38.592	-0.657292	0.291654	-2.25367	0.024217	0.117795
Minc3s00018g01133	1.52913	0.967845	1.51972	0.636857	0.524218	0.63847	1.52913	0.977736	1.5339	0.637416	0.523854	NA	1.52913	-0.861221	1.74367	-0.493912	0.621369	0.753663	1.52913	1.73406	1.50988	1.14848	0.250772	NA
Minc3s00018g01134	19.7914	2.51538	0.408019	6.16485	7.05481e-10	7.21503e-09	19.7914	0.450909	0.454082	0.993013	0.320704	0.610242	19.7914	-1.00875	0.553091	-1.82384	0.0681766	0.161772	19.7914	2.81755	0.410456	6.86445	6.675e-12	1.24197e-09
Minc3s00018g01135	197.49	0.556022	0.170618	3.25888	0.00111853	0.00381117	197.49	-0.128948	0.175991	-0.732695	0.463745	0.721447	197.49	-1.47211	0.194748	-7.55905	4.06028e-14	1.9198e-12	197.49	1.95194	0.168023	11.6171	3.37383e-31	4.72461e-28
Minc3s00018g01136	469.276	0.23334	0.464771	0.502054	0.61563	0.717378	469.276	0.0331719	0.465148	0.0713148	0.943147	0.978932	469.276	0.454971	0.464922	0.978596	0.327779	0.491669	469.276	0.97867	0.464659	2.10621	0.0351862	0.149314
Minc3s00018g01137	0.243868	2.5495	4.41004	0.578113	0.563188	NA	0.243868	0	4.49307	0	1	NA	0.243868	0.438015	4.49307	0.0974868	0.92234	NA	0.243868	0	4.49307	0	1	NA
Minc3s00018g01138	2209.82	0.407539	0.121221	3.36196	0.000773905	0.00274283	2209.82	-0.0973329	0.12171	-0.799713	0.423877	0.694286	2209.82	0.119415	0.121665	0.981509	0.326342	0.490432	2209.82	1.27483	0.121092	10.5278	6.43196e-26	6.33834e-23
Minc3s00018g01139	301.873	-0.0443641	0.116388	-0.381173	0.703075	0.789007	301.873	-0.388085	0.118988	-3.26155	0.00110807	0.0302444	301.873	-0.761904	0.122226	-6.23354	4.56012e-10	1.16177e-08	301.873	0.0113786	0.118516	0.0960087	0.923514	0.964829
Minc3s00018g01140	12.1675	-0.447572	0.450967	-0.992471	0.320968	0.443123	12.1675	0.129044	0.441543	0.292256	0.770091	0.902748	12.1675	0.23045	0.442804	0.520434	0.602761	0.739283	12.1675	-0.152634	0.460302	-0.331594	0.740196	0.868043
Minc3s00018g01141	750.827	-0.705766	0.165737	-4.25835	2.05937e-05	0.000102782	750.827	-0.17651	0.165339	-1.06757	0.285715	0.575373	750.827	0.55598	0.16469	3.37592	0.000735706	0.00414374	750.827	-0.680598	0.166821	-4.0798	4.50744e-05	0.00118507
Minc3s00018g01142	31.0935	1.55697	0.311198	5.00313	5.6407e-07	3.74452e-06	31.0935	0.807447	0.326096	2.4761	0.0132826	0.119473	31.0935	2.2659	0.308361	7.34822	2.00871e-13	8.60492e-12	31.0935	1.47304	0.319641	4.60841	4.05761e-06	0.000170017
Minc3s00018g01143	2.90954	2.17561	0.966195	2.25173	0.024339	0.0547726	2.90954	0.0808684	1.0815	0.074774	0.940394	NA	2.90954	1.73494	0.989883	1.75267	0.0796586	0.181648	2.90954	0.73654	1.0519	0.7002	0.483803	NA
Minc3s00018g01144	3.47184	0.947629	0.956511	0.990715	0.321825	0.443922	3.47184	0.576306	0.982203	0.586749	0.557372	NA	3.47184	0.507415	0.993766	0.510598	0.609633	0.744658	3.47184	0.298629	1.01716	0.293592	0.76907	NA
Minc3s00018g01145	4.79057	0.68359	0.759818	0.899675	0.368293	0.492744	4.79057	-0.731785	0.838393	-0.872843	0.382749	NA	4.79057	0.777991	0.769061	1.01161	0.311724	0.474901	4.79057	0.0887772	0.80504	0.110277	0.91219	NA
Minc3s00018g01146	110.174	0.272097	0.168014	1.61949	0.105343	0.18414	110.174	-0.151318	0.173383	-0.872739	0.382805	0.661033	110.174	0.387401	0.170058	2.27805	0.0227236	0.0693039	110.174	-0.165685	0.17682	-0.937023	0.348747	0.585093
Minc3s00018g01147	91.067	0.840614	0.240105	3.50103	0.000463466	0.00173245	91.067	0.339539	0.244308	1.3898	0.16459	0.440474	91.067	0.355115	0.245333	1.44748	0.147762	0.282062	91.067	0.631132	0.24441	2.58227	0.0098153	0.064524
Minc3s00018g01148	193.828	-0.397513	0.170775	-2.32771	0.0199276	0.0462462	193.828	0.364851	0.168517	2.16507	0.0303824	0.186881	193.828	0.388794	0.169043	2.29997	0.02145	0.066252	193.828	0.0795276	0.171266	0.46435	0.642397	0.810828
Minc3s00018g01149	9.5925	-0.655719	0.537815	-1.21923	0.222758	0.333316	9.5925	-0.213379	0.53014	-0.402496	0.687319	NA	9.5925	0.340067	0.516359	0.658588	0.510161	0.662095	9.5925	0.575554	0.514059	1.11963	0.262873	0.498265
Minc3s00018g01150	41.2909	0.899885	0.321824	2.7962	0.00517072	0.0145532	41.2909	0.718056	0.3264	2.19993	0.0278122	0.178001	41.2909	1.61033	0.319452	5.0409	4.63349e-07	6.42901e-06	41.2909	1.03517	0.326267	3.17277	0.00150992	0.0172275
Minc3s00018g01151	337.921	0.154447	0.155179	0.995287	0.319597	0.441649	337.921	0.0522986	0.156304	0.334595	0.737931	0.887014	337.921	1.10658	0.153967	7.18714	6.61638e-13	2.6221e-11	337.921	0.056454	0.157467	0.358514	0.719959	0.856323
Minc3s00018g01152	39.2077	-0.0277077	0.286983	-0.0965483	0.923085	0.949644	39.2077	0.141434	0.288164	0.49081	0.623561	0.825878	39.2077	-0.0966974	0.294124	-0.328764	0.742334	0.840369	39.2077	0.305326	0.290176	1.05221	0.292703	0.529433
Minc3s00018g01153	51.7293	-0.484012	0.282509	-1.71326	0.0866644	0.157181	51.7293	0.160495	0.278395	0.5765	0.564277	0.788611	51.7293	-0.378366	0.286586	-1.32026	0.18675	0.332808	51.7293	-0.308882	0.287866	-1.073	0.283269	0.520253
Minc3s00018g01154	5.34869	0.37566	0.836696	0.44898	0.653446	0.748737	5.34869	0.29385	0.847755	0.346622	0.728875	NA	5.34869	0.736659	0.838249	0.878807	0.379506	0.543054	5.34869	0.870949	0.83879	1.03834	0.299112	NA
Minc3s00018g01155	6.44823	-0.215228	0.708397	-0.303823	0.761262	0.832746	6.44823	-0.412946	0.726916	-0.568079	0.569981	NA	6.44823	0.750198	0.692105	1.08394	0.278393	0.439297	6.44823	-0.494231	0.747334	-0.661325	0.508404	NA
Minc3s00018g01156	49.7876	-0.806312	0.29296	-2.75229	0.00591803	0.0163825	49.7876	-0.460265	0.291784	-1.57741	0.1147	0.370916	49.7876	-0.257343	0.291137	-0.883927	0.376736	0.540495	49.7876	-0.0281866	0.290191	-0.0971311	0.922622	0.964422
Minc3s00018g01157	1064.3	-1.42738	0.152039	-9.38828	6.0987e-21	1.94972e-19	1064.3	-0.337385	0.150925	-2.23545	0.0253875	0.169605	1064.3	-0.376802	0.151139	-2.49308	0.012664	0.0434954	1064.3	-0.2889	0.151208	-1.91062	0.0560539	0.198407
Minc3s00018g01158	644.959	-1.15804	0.119784	-9.66776	4.13328e-22	1.44402e-20	644.959	-0.14054	0.118055	-1.19046	0.233864	0.522837	644.959	-1.04577	0.120773	-8.65893	4.76203e-18	3.55948e-16	644.959	-0.0237361	0.11841	-0.200457	0.841123	0.922336
Minc3s00018g01159	177.974	0.0975698	0.18839	0.517915	0.604518	0.707976	177.974	0.307093	0.188611	1.62818	0.103486	0.352454	177.974	0.426589	0.188772	2.25981	0.0238329	0.0719725	177.974	0.333899	0.189918	1.75812	0.0787277	0.245253
Minc3s00018g01160	287.824	-0.466829	0.125313	-3.72531	0.000195075	0.00079851	287.824	-0.0711517	0.124737	-0.570415	0.568397	0.791427	287.824	-0.514665	0.127706	-4.03006	5.57619e-05	0.000445308	287.824	0.0283441	0.125638	0.225601	0.821512	0.91295
Minc3s00018g01161	653.504	-0.504247	0.088378	-5.70557	1.15954e-08	1.00698e-07	653.504	0.137025	0.0874122	1.56758	0.11698	0.374538	653.504	-0.395593	0.0893519	-4.42735	9.53962e-06	9.46498e-05	653.504	-0.0262158	0.0886413	-0.295751	0.76742	0.884016
Minc3s00018g01162	618.385	-0.572618	0.0932952	-6.1377	8.37269e-10	8.49027e-09	618.385	-0.0487561	0.0926289	-0.526359	0.598639	0.810994	618.385	-0.511161	0.0943989	-5.41491	6.1321e-08	1.04097e-06	618.385	-0.27435	0.0941099	-2.91521	0.00355446	0.0320697
Minc3s00018g01163	126.353	-1.50694	0.249294	-6.04484	1.49555e-09	1.4664e-08	126.353	0.0287591	0.24139	0.119139	0.905165	0.963765	126.353	-0.78425	0.246748	-3.17835	0.00148118	0.00748784	126.353	0.161594	0.242113	0.667434	0.504495	0.717008
Minc3s00018g01164	541.112	-0.409368	0.161855	-2.52923	0.0114314	0.028862	541.112	0.149704	0.161357	0.927782	0.35352	0.638309	541.112	-0.281126	0.162463	-1.7304	0.0835587	0.18793	541.112	0.252553	0.16169	1.56196	0.118297	0.31304
Minc3s00018g01165	52.3038	-0.866221	0.31902	-2.71526	0.00662238	0.0180314	52.3038	-0.0260387	0.313577	-0.0830378	0.933821	0.975451	52.3038	-0.151341	0.315957	-0.478991	0.631945	0.762148	52.3038	-0.836787	0.326283	-2.5646	0.0103294	0.0667559
Minc3s00018g01166	423.889	-0.64083	0.171839	-3.72924	0.000192058	0.00078818	423.889	0.0144417	0.171031	0.0844389	0.932707	0.975275	423.889	-0.156321	0.171697	-0.910449	0.362586	0.526502	423.889	-0.48473	0.172961	-2.80253	0.00507036	0.0410801
Minc3s00018g01167	291.217	-0.899019	0.12685	-7.08724	1.36809e-12	1.98426e-11	291.217	0.0764324	0.123786	0.617458	0.536933	0.770798	291.217	-0.348941	0.126151	-2.76607	0.00567369	0.0228718	291.217	-0.127402	0.125817	-1.01259	0.311255	0.548259
Minc3s00018g01168	120.521	-0.432707	0.17088	-2.53222	0.0113342	0.0286533	120.521	0.199671	0.168048	1.18817	0.234765	0.523934	120.521	0.186439	0.169219	1.10177	0.270563	0.430711	120.521	0.336116	0.169247	1.98595	0.0470388	0.178158
Minc3s00018g01170	160.529	0.335995	0.131279	2.5594	0.0104852	0.0268307	160.529	-0.0447816	0.135176	-0.331283	0.740431	0.88833	160.529	-0.263194	0.138235	-1.90396	0.0569154	0.140846	160.529	-0.117474	0.138345	-0.849136	0.395805	0.628578
Minc3s00018g01171	21.852	0.124481	0.413703	0.300894	0.763496	0.834529	21.852	-0.0641512	0.421535	-0.152185	0.879041	0.952635	21.852	0.857699	0.409387	2.09508	0.0361636	0.0997061	21.852	-0.18268	0.431327	-0.42353	0.671908	0.827029
Minc3s00018g01172	2.54655	-0.257963	1.02626	-0.251362	0.801534	0.862493	2.54655	-0.583974	1.06403	-0.548831	0.583122	NA	2.54655	0.762676	0.999296	0.763213	0.445336	0.603788	2.54655	-0.639316	1.09518	-0.583755	0.559385	NA
Minc3s00018g01173	166.508	-0.978484	0.17948	-5.45178	4.98684e-08	3.91103e-07	166.508	-0.17128	0.175991	-0.973226	0.330441	0.619743	166.508	-0.284213	0.17754	-1.60084	0.109413	0.22794	166.508	0.157125	0.175874	0.893395	0.371646	0.605884
Minc3s00018g01175	171.399	-1.36001	0.200915	-6.76908	1.29602e-11	1.68628e-10	171.399	-0.257584	0.195588	-1.31697	0.187849	0.470206	171.399	-0.359801	0.19692	-1.82715	0.0676772	0.160785	171.399	0.0962438	0.195367	0.492632	0.622273	0.798626
Minc3s00018g01176	163.113	0.918282	0.182773	5.02417	5.05627e-07	3.38269e-06	163.113	-0.196151	0.189862	-1.03312	0.301546	0.591947	163.113	0.812047	0.184753	4.39532	1.10611e-05	0.000107352	163.113	0.254877	0.188779	1.35014	0.176972	0.397023
Minc3s00018g01177	6.85641	2.49383	0.725962	3.43521	0.000592085	0.00216068	6.85641	1.19939	0.768556	1.56058	0.118623	NA	6.85641	2.98228	0.7248	4.11463	3.87802e-05	0.000325456	6.85641	1.52938	0.767487	1.99271	0.0462934	NA
Minc3s00018g01178	9824.34	-1.87106	0.109942	-17.0187	5.96924e-65	2.38087e-62	9824.34	-0.433852	0.109673	-3.95586	7.62599e-05	0.00657251	9824.34	-0.595219	0.109727	-5.42454	5.81029e-08	9.91982e-07	9824.34	-0.140717	0.109675	-1.28304	0.199479	0.425318
Minc3s00018g01179	281.911	-0.370306	0.116747	-3.17187	0.00151461	0.00497897	281.911	0.014808	0.116196	0.12744	0.898592	0.960142	281.911	-0.270369	0.118332	-2.28483	0.0223226	0.0683846	281.911	-0.322281	0.119563	-2.69549	0.00702858	0.0510257
Minc3s00018g01180	66.7052	-1.5311	0.254968	-6.00507	1.91246e-09	1.84814e-08	66.7052	-0.456098	0.244198	-1.86774	0.061799	0.269342	66.7052	-1.21755	0.256574	-4.7454	2.08091e-06	2.44304e-05	66.7052	-0.520478	0.248387	-2.09543	0.0361327	0.151973
Minc3s00018g01181	11.4582	0.0339949	0.483969	0.0702419	0.944001	0.963998	11.4582	-0.516501	0.510513	-1.01173	0.311667	NA	11.4582	0.851797	0.474916	1.79357	0.0728814	0.170083	11.4582	0.106861	0.498456	0.214383	0.830248	0.917338
Minc3s00018g01182	6.63771	0.175374	0.624183	0.280966	0.778737	0.845594	6.63771	0.0734053	0.634496	0.115691	0.907898	NA	6.63771	-0.260271	0.652527	-0.398866	0.689992	0.805018	6.63771	0.0946944	0.644465	0.146935	0.883183	NA
Minc3s00018g01183	3.38754	-3.84324	1.25589	-3.06017	0.00221213	0.00693572	3.38754	-0.0528142	0.801733	-0.0658751	0.947477	NA	3.38754	-3.43126	1.22034	-2.81172	0.00492776	0.0203831	3.38754	0.463478	0.794124	0.583635	0.559466	NA
Minc3s00018g01184	2.42356	-2.11264	1.10311	-1.91517	0.0554705	0.109047	2.42356	-0.786521	1.01705	-0.773333	0.439325	NA	2.42356	-2.68357	1.24372	-2.15769	0.0309519	0.0882718	2.42356	-0.237562	1.00432	-0.236539	0.813014	NA
Minc3s00018g01185	113.438	0.259786	0.175855	1.47728	0.139601	0.23011	113.438	-0.0190137	0.179784	-0.105759	0.915774	0.968547	113.438	0.26232	0.178714	1.46782	0.142153	0.274454	113.438	0.206163	0.180498	1.14219	0.253374	0.488621
Minc3s00018g01186	62.8395	1.45647	0.243813	5.9737	2.31927e-09	2.21634e-08	62.8395	0.420375	0.253197	1.66027	0.0968599	0.340899	62.8395	0.99612	0.249237	3.99668	6.42366e-05	0.000503189	62.8395	0.424501	0.256771	1.65323	0.098285	0.280467
Minc3s00018g01187	15.3779	0.3627	0.462639	0.78398	0.433052	0.556176	15.3779	0.226657	0.469582	0.482678	0.629324	0.829164	15.3779	0.729724	0.463378	1.57479	0.115305	0.236879	15.3779	-0.778705	0.51015	-1.52642	0.126904	0.326587
Minc3s00018g01188	21.2823	0.836423	0.369773	2.26199	0.0236981	0.0535604	21.2823	0.412283	0.380523	1.08346	0.278603	0.568522	21.2823	0.31923	0.385603	0.827871	0.407744	0.56947	21.2823	0.709042	0.380697	1.86249	0.0625346	0.212335
Minc3s00019g01189	33.0082	1.55628	0.393842	3.95155	7.76482e-05	0.000346408	33.0082	0.330477	0.405793	0.814397	0.415418	0.689077	33.0082	0.73393	0.402902	1.82161	0.0685142	0.162303	33.0082	0.0363986	0.415092	0.0876881	0.930125	0.967922
Minc3s00019g01190	44.9477	1.22449	0.249411	4.90952	9.12988e-07	5.82421e-06	44.9477	0.497695	0.259145	1.92053	0.0547914	0.253913	44.9477	0.629514	0.259384	2.42696	0.015226	0.0503807	44.9477	0.655971	0.261205	2.51133	0.0120277	0.0741878
Minc3s00019g01191	178.026	-3.97276	0.511582	-7.76564	8.12366e-15	1.48163e-13	178.026	-2.06789	0.497283	-4.15838	3.20513e-05	0.00379272	178.026	-2.3958	0.500022	-4.79139	1.65627e-06	1.99372e-05	178.026	-1.59936	0.496554	-3.22092	0.00127782	0.0151917
Minc3s00019g01192	707.56	-1.26756	0.153597	-8.25253	1.55073e-16	3.39357e-15	707.56	-0.360972	0.152432	-2.36808	0.0178809	0.139866	707.56	-1.24338	0.154615	-8.04175	8.85622e-16	5.24563e-14	707.56	-0.202609	0.152657	-1.32721	0.184438	0.406876
Minc3s00019g01193	154.171	-0.397302	0.161512	-2.4599	0.0138977	0.0340944	154.171	-0.345738	0.163046	-2.1205	0.033964	0.198431	154.171	0.344207	0.159477	2.15835	0.0309005	0.0881635	154.171	-0.0435505	0.163074	-0.26706	0.789423	0.896597
Minc3s00019g01194	218.754	-0.21547	0.14781	-1.45775	0.144909	0.237224	218.754	0.087914	0.147587	0.595675	0.551392	0.780475	218.754	0.626637	0.145858	4.2962	1.73747e-05	0.0001611	218.754	-0.0367841	0.150126	-0.245022	0.806439	0.905483
Minc3s00019g01195	225.108	0.136273	0.15182	0.897598	0.3694	0.49389	225.108	-0.107816	0.153865	-0.700717	0.483479	0.734472	225.108	-0.362881	0.156094	-2.32476	0.0200846	0.0629592	225.108	-0.302019	0.156679	-1.92763	0.0539009	0.193341
Minc3s00019g01196	33.9786	0.292213	0.292556	0.998829	0.317878	0.439817	33.9786	0.00342433	0.300733	0.0113866	0.990915	0.996356	33.9786	0.153151	0.300722	0.509277	0.610558	0.745302	33.9786	0.500408	0.297547	1.68178	0.0926119	0.270634
Minc3s00019g01197	39.4407	-0.638553	0.262281	-2.43461	0.0149078	0.0362161	39.4407	-0.481408	0.26428	-1.82158	0.0685184	0.284389	39.4407	0.117254	0.256013	0.458001	0.646952	0.773309	39.4407	0.338135	0.255019	1.32592	0.184866	0.407547
Minc3s00019g01198	58.8278	0.805784	0.270108	2.98319	0.0028526	0.00868141	58.8278	0.572036	0.274203	2.08617	0.0369628	0.207788	58.8278	1.24124	0.269981	4.59753	4.27531e-06	4.6285e-05	58.8278	0.935799	0.273654	3.41965	0.000627022	0.0088873
Minc3s00019g01199	120.977	0.290156	0.174748	1.66042	0.0968298	0.171741	120.977	0.0386758	0.177822	0.217498	0.82782	0.92909	120.977	-0.326132	0.182138	-1.79057	0.0733619	0.171005	120.977	-0.471957	0.185392	-2.54572	0.0109051	0.0693566
Minc3s00019g01200	189.348	-0.119974	0.179218	-0.669431	0.50322	0.620452	189.348	0.0761617	0.179532	0.424224	0.671403	0.852217	189.348	0.469163	0.178464	2.6289	0.00856617	0.0318047	189.348	0.311972	0.179883	1.7343	0.0828649	0.252894
Minc3s00019g01201	245.906	-0.27624	0.153333	-1.80157	0.0716129	0.134509	245.906	-0.263035	0.154415	-1.70343	0.0884873	0.325728	245.906	0.349468	0.152559	2.29071	0.0219799	0.0675579	245.906	-0.0771726	0.155005	-0.49787	0.618575	0.796595
Minc3s00019g01202	42.3729	-0.284187	0.242487	-1.17197	0.24121	0.35534	42.3729	-0.178463	0.244858	-0.728842	0.466098	0.722861	42.3729	-0.162095	0.247099	-0.65599	0.51183	0.663711	42.3729	0.152389	0.244443	0.623413	0.533013	0.738352
Minc3s00019g01203	51.5663	-0.858548	0.270209	-3.17734	0.0014863	0.00489695	51.5663	-0.175814	0.26349	-0.667252	0.504611	0.748935	51.5663	0.440711	0.257983	1.7083	0.0875814	0.194366	51.5663	0.0443947	0.264696	0.167719	0.866804	0.935128
Minc3s00019g01204	269.888	0.368522	0.139715	2.63767	0.0083478	0.0220429	269.888	0.218341	0.141184	1.5465	0.121985	0.381456	269.888	0.444552	0.140904	3.15499	0.00160503	0.00799323	269.888	0.356312	0.141908	2.51086	0.0120436	0.0742458
Minc3s00019g01205	648.255	-0.228688	0.141462	-1.6166	0.105964	0.184965	648.255	0.216268	0.141171	1.53196	0.125532	0.38749	648.255	0.0787568	0.141667	0.555928	0.57826	0.719187	648.255	0.329483	0.141483	2.32879	0.0198704	0.103609
Minc3s00019g01206	118.508	-0.864638	0.230729	-3.74742	0.000178665	0.000738099	118.508	0.0715235	0.226272	0.316095	0.75193	0.894638	118.508	0.113136	0.226897	0.498623	0.618045	0.751095	118.508	-0.15011	0.229578	-0.653851	0.513208	0.723554
Minc3s00019g01207	149.338	-0.290522	0.169502	-1.71397	0.0865344	0.156979	149.338	0.518595	0.166147	3.12129	0.00180059	0.0394491	149.338	0.28505	0.168381	1.69289	0.0904771	0.198944	149.338	0.408437	0.168573	2.42291	0.0153966	0.0876833
Minc3s00019g01208	143.057	-0.110624	0.172606	-0.640905	0.521584	0.636137	143.057	0.0601763	0.173139	0.347561	0.72817	0.882155	143.057	0.115022	0.173764	0.661946	0.508006	0.660344	143.057	0.141919	0.174614	0.81276	0.416356	0.644818
Minc3s00019g01209	408.917	0.911556	0.122297	7.4536	9.08241e-14	1.499e-12	408.917	0.0731219	0.125134	0.584346	0.558987	0.785404	408.917	0.659995	0.123774	5.33224	9.70082e-08	1.57898e-06	408.917	0.36269	0.125195	2.89701	0.00376741	0.0333243
Minc3s00019g01210	362.897	0.806932	0.203328	3.96863	7.22881e-05	0.000324701	362.897	0.41798	0.204644	2.04247	0.0411048	0.218402	362.897	1.38381	0.203097	6.81355	9.5219e-12	3.18503e-10	362.897	0.874504	0.204288	4.28075	1.86264e-05	0.000590695
Minc3s00019g01211	480.178	0.706871	0.15856	4.45808	8.26977e-06	4.43668e-05	480.178	0.201099	0.159539	1.2605	0.20749	0.493207	480.178	-0.166484	0.160574	-1.0368	0.299828	0.462272	480.178	-1.3357	0.165519	-8.06972	7.04624e-16	2.2319e-13
Minc3s00019g01212	1.87293	0.00502126	1.36034	0.00369118	0.997055	0.998635	1.87293	-3.03131	1.64795	-1.83944	0.0658501	NA	1.87293	0.215136	1.37009	0.157023	0.875227	0.92619	1.87293	-0.418207	1.42221	-0.294055	0.768716	NA
Minc3s00019g01213	2.65148	1.03396	0.862957	1.19816	0.230854	0.343101	2.65148	-1.65445	1.00396	-1.64793	0.0993667	NA	2.65148	-2.0855	1.07441	-1.94106	0.0522514	0.131992	2.65148	-4.57353	1.32135	-3.46125	0.000537666	NA
Minc3s00019g01214	62.7868	-1.16914	0.239933	-4.87279	1.10033e-06	6.9062e-06	62.7868	-0.307706	0.230919	-1.33253	0.182687	0.463312	62.7868	0.163765	0.22739	0.720195	0.471405	0.627682	62.7868	0.246274	0.228113	1.07962	0.280313	0.516789
Minc3s00019g01215	901.219	0.0331789	0.113373	0.292654	0.769786	0.839029	901.219	0.0872971	0.11365	0.768125	0.442413	0.707498	901.219	0.139448	0.113806	1.22531	0.22046	0.373299	901.219	-0.100918	0.114481	-0.881525	0.378034	0.612231
Minc3s00019g01216	191.123	-2.38556	0.290784	-8.20389	2.32734e-16	4.99841e-15	191.123	-0.424253	0.28057	-1.51211	0.130506	0.394962	191.123	-0.627098	0.281886	-2.22465	0.0261048	0.0771991	191.123	0.074577	0.279991	0.266355	0.789966	0.896852
Minc3s00019g01217	143.937	-0.520593	0.179909	-2.89365	0.00380793	0.0111815	143.937	-0.172255	0.179316	-0.960621	0.336743	0.624706	143.937	0.27397	0.177587	1.54274	0.122894	0.24766	143.937	0.267777	0.178478	1.50033	0.133528	0.33666
Minc3s00019g01218	190.392	-0.148174	0.208261	-0.711483	0.476785	0.596142	190.392	-0.609048	0.211593	-2.8784	0.00399699	0.0610915	190.392	0.139754	0.208759	0.669454	0.503206	0.656366	190.392	-0.0019391	0.210011	-0.00923333	0.992633	0.996834
Minc3s00019g01219	190.174	-1.12634	0.226949	-4.96297	6.94233e-07	4.52785e-06	190.174	-0.325703	0.224315	-1.45199	0.146504	0.416984	190.174	-0.746621	0.227178	-3.2865	0.00101441	0.00544241	190.174	-0.192307	0.225059	-0.854473	0.392843	0.62619
Minc3s00019g01220	139.31	-0.528455	0.25167	-2.09979	0.0357469	0.0755244	139.31	0.142866	0.249658	0.572245	0.567156	0.790507	139.31	-0.0254115	0.251214	-0.101155	0.919428	0.95282	139.31	0.533614	0.249307	2.14039	0.0323232	0.14227
Minc3s00019g01221	231.046	-0.0316065	0.140358	-0.225185	0.821836	0.877351	231.046	0.508313	0.139177	3.65228	0.000259925	0.0137162	231.046	0.298815	0.140761	2.12285	0.0337664	0.0946936	231.046	0.208549	0.142045	1.46819	0.142052	0.349589
Minc3s00019g01222	112.668	0.638147	0.183461	3.47838	0.000504458	0.00187086	112.668	-0.0259	0.188901	-0.137108	0.890945	0.957139	112.668	0.161737	0.188634	0.857411	0.391218	0.554184	112.668	-0.128439	0.192561	-0.667004	0.504769	0.717212
Minc3s00019g01223	202.614	-0.569715	0.174846	-3.25837	0.00112053	0.00381759	202.614	-0.330869	0.174963	-1.89108	0.0586139	0.262218	202.614	-0.00665093	0.174139	-0.0381932	0.969534	0.982643	202.614	-0.232935	0.176119	-1.3226	0.185969	0.409005
Minc3s00019g01224	293.63	-0.833885	0.184407	-4.52199	6.12623e-06	3.36426e-05	293.63	-0.0466992	0.182741	-0.255549	0.798299	0.915444	293.63	-0.191849	0.183632	-1.04475	0.296139	0.458256	293.63	-0.179122	0.184093	-0.973	0.330553	0.568338
Minc3s00019g01225	28.6105	0.0195636	0.347177	0.0563505	0.955063	0.971474	28.6105	0.30135	0.346845	0.868833	0.384939	0.663037	28.6105	-0.140449	0.357332	-0.393051	0.694282	0.807936	28.6105	0.0358149	0.356906	0.100348	0.920068	0.963535
Minc3s00019g01226	225.68	1.88783	0.241312	7.82319	5.15027e-15	9.60237e-14	225.68	0.148571	0.24579	0.604462	0.545536	0.777255	225.68	0.928995	0.243715	3.81182	0.00013795	0.000979376	225.68	-0.109441	0.248597	-0.440235	0.659767	0.820177
Minc3s00019g01227	37.0787	-0.492996	0.33928	-1.45306	0.146206	0.238834	37.0787	-0.321873	0.340497	-0.945303	0.344504	0.631022	37.0787	0.165595	0.336282	0.49243	0.622415	0.754541	37.0787	-0.16075	0.342635	-0.469157	0.638958	0.808212
Minc3s00019g01228	5.79196	-0.569543	0.622619	-0.914754	0.360321	0.484593	5.79196	-0.952493	0.654835	-1.45455	0.145793	NA	5.79196	-1.43955	0.700997	-2.05357	0.0400173	0.107669	5.79196	0.0179059	0.621573	0.0288075	0.977018	NA
Minc3s00019g01229	242.376	-0.0302936	0.147464	-0.205431	0.837235	0.88875	242.376	-0.0650579	0.148492	-0.438124	0.661296	0.847118	242.376	-1.20792	0.156257	-7.73033	1.07269e-14	5.49989e-13	242.376	0.0834795	0.149125	0.559795	0.575619	0.76881
Minc3s00019g01230	293.702	-0.231324	0.17819	-1.29818	0.194224	0.299733	293.702	0.705176	0.176396	3.99769	6.39642e-05	0.00601361	293.702	0.146128	0.178335	0.819399	0.412559	0.57385	293.702	0.577703	0.177456	3.25547	0.00113204	0.0138548
Minc3s00019g01231	273.692	0.640449	0.138471	4.62513	3.74355e-06	2.13742e-05	273.692	-0.177887	0.142561	-1.24779	0.212106	0.498626	273.692	0.264048	0.141178	1.87032	0.061439	0.149548	273.692	0.437476	0.14108	3.10091	0.00192928	0.0205494
Minc3s00019g01232	116.397	1.81524	0.26318	6.89733	5.29897e-12	7.22575e-11	116.397	0.221484	0.269644	0.821396	0.411421	0.685972	116.397	0.708782	0.267839	2.6463	0.00813783	0.0305776	116.397	-0.0787206	0.2742	-0.287092	0.774042	0.887751
Minc3s00019g01233	293.844	0.0690359	0.158272	0.436184	0.662703	0.756472	293.844	0.170934	0.158777	1.07657	0.281673	0.571637	293.844	0.454249	0.158378	2.86813	0.0041291	0.0176308	293.844	0.322484	0.159315	2.02419	0.0429505	0.169224
Minc3s00019g01234	257.853	-1.14019	0.170394	-6.6915	2.20896e-11	2.78648e-10	257.853	0.133199	0.165876	0.803001	0.421974	0.692851	257.853	-0.600871	0.169668	-3.54145	0.000397927	0.0024457	257.853	0.271691	0.16643	1.63246	0.102583	0.288126
Minc3s00019g01235	1821.67	-0.149356	0.104553	-1.42852	0.153141	0.24795	1821.67	0.0851065	0.104576	0.813824	0.415746	0.689382	1821.67	-0.0215275	0.104806	-0.205404	0.837257	0.902851	1821.67	0.335583	0.104621	3.20761	0.00133843	0.0156949
Minc3s00019g01236	512.945	-0.51689	0.170286	-3.03543	0.00240192	0.00746096	512.945	-0.351211	0.170484	-2.06008	0.0393909	0.214033	512.945	-0.382665	0.170908	-2.239	0.0251557	0.0749601	512.945	-0.142293	0.170694	-0.833615	0.404498	0.635287
Minc3s00019g01238	110.574	-0.59687	0.249986	-2.38761	0.0169583	0.0403474	110.574	-0.278457	0.2496	-1.11561	0.264587	0.553873	110.574	0.0285882	0.248643	0.114977	0.908463	0.946634	110.574	-0.00744458	0.249837	-0.0297977	0.976228	0.989661
Minc3s00019g01239	333.504	0.212107	0.115726	1.83284	0.0668265	0.127062	333.504	-0.0650504	0.117765	-0.552377	0.58069	0.799516	333.504	0.494392	0.116169	4.25579	2.08312e-05	0.000188723	333.504	0.0116709	0.118875	0.0981786	0.92179	0.963928
Minc3s00019g01240	133.192	-0.121193	0.235291	-0.515076	0.6065	0.709578	133.192	0.155949	0.235215	0.663007	0.507326	0.750378	133.192	0.236033	0.23562	1.00175	0.316462	0.479959	133.192	0.474499	0.235151	2.01785	0.0436073	0.170601
Minc3s00019g01241	142.146	-2.70319	0.3218	-8.40023	4.45614e-17	1.03392e-15	142.146	-0.899663	0.309321	-2.90851	0.00363161	0.0583961	142.146	-1.2944	0.312412	-4.14323	3.42441e-05	0.000292398	142.146	-0.634464	0.309514	-2.04987	0.0403769	0.162405
Minc3s00019g01242	478.208	-1.13762	0.174693	-6.51213	7.40911e-11	8.67954e-10	478.208	-0.0727827	0.17274	-0.421342	0.673506	0.853697	478.208	-0.759074	0.174829	-4.34181	1.41314e-05	0.000133942	478.208	0.177224	0.172846	1.02533	0.305208	0.541963
Minc3s00019g01243	23.7266	1.41294	0.421041	3.35584	0.000791255	0.00279703	23.7266	-0.16789	0.443458	-0.378593	0.70499	0.870789	23.7266	0.73362	0.431065	1.70188	0.0887786	0.19624	23.7266	-0.216172	0.451776	-0.478493	0.632299	0.805031
Minc3s00019g01244	1023.59	1.12315	0.195628	5.74124	9.3988e-09	8.27154e-08	1023.59	0.601755	0.196112	3.06842	0.00215196	0.0440705	1023.59	1.46794	0.195667	7.50225	6.27331e-14	2.89525e-12	1023.59	0.655951	0.196332	3.34103	0.000834687	0.0111209
Minc3s00019g01245	434.649	0.401144	0.153957	2.60555	0.00917256	0.0238934	434.649	0.144792	0.154867	0.934947	0.349816	0.635223	434.649	-0.227655	0.15619	-1.45755	0.144964	0.278259	434.649	-0.016456	0.156007	-0.105482	0.915993	0.961603
Minc3s00019g01246	108.706	2.26636	0.240895	9.40807	5.05314e-21	1.62476e-19	108.706	0.634667	0.247804	2.56117	0.010432	0.103973	108.706	0.684482	0.24851	2.75435	0.00588093	0.0235512	108.706	0.552559	0.250656	2.20445	0.0274924	0.128242
Minc3s00019g01247	86.9565	0.356766	0.201815	1.76779	0.077096	0.142835	86.9565	-0.254239	0.209502	-1.21354	0.224923	0.513076	86.9565	-0.308151	0.212	-1.45355	0.146072	0.279765	86.9565	0.829689	0.202448	4.09829	4.16216e-05	0.00111236
Minc3s00019g01248	35.3632	-0.131297	0.496468	-0.264462	0.791424	0.855047	35.3632	-1.04962	0.509759	-2.05904	0.0394901	0.214382	35.3632	-1.21603	0.515554	-2.35868	0.0183399	0.0586098	35.3632	0.481301	0.496156	0.97006	0.332017	0.569746
Minc3s00019g01249	5.14094	1.21872	0.893439	1.36408	0.172544	0.272697	5.14094	0.56585	0.926945	0.610446	0.541566	NA	5.14094	2.8972	0.870547	3.32802	0.000874658	0.00478191	5.14094	0.725698	0.934358	0.776681	0.437347	NA
Minc3s00019g01250	97.3199	-2.17173	0.535695	-4.05404	5.0341e-05	0.000232895	97.3199	-1.3412	0.532502	-2.51867	0.0117799	0.111389	97.3199	-1.73634	0.535611	-3.2418	0.00118779	0.00621528	97.3199	-0.805656	0.531522	-1.51575	0.129582	0.331033
Minc3s00019g01251	9.03735	0.302337	0.572049	0.528516	0.597141	0.701839	9.03735	-0.507623	0.624558	-0.812772	0.416349	NA	9.03735	0.993032	0.562895	1.76415	0.0777067	0.178512	9.03735	0.256009	0.59777	0.428273	0.668452	0.825478
Minc3s00019g01252	188.479	-0.185657	0.126228	-1.47081	0.141343	0.232272	188.479	-0.419646	0.1295	-3.24051	0.00119318	0.0312352	188.479	-0.235878	0.129241	-1.82511	0.067985	0.161387	188.479	-0.259265	0.130676	-1.98404	0.0472514	0.178709
Minc3s00019g01253	100.894	0.185964	0.223376	0.832516	0.405118	0.528793	100.894	0.22851	0.224576	1.01752	0.308907	0.599294	100.894	-0.279274	0.229446	-1.21716	0.223542	0.376826	100.894	0.240148	0.226485	1.06033	0.288997	0.525716
Minc3s00019g01254	31.9742	0.883471	0.252857	3.49396	0.000475911	0.00177501	31.9742	0.240342	0.264656	0.908128	0.363811	0.646242	31.9742	0.139524	0.269231	0.518231	0.604297	0.740483	31.9742	0.0259117	0.275182	0.094162	0.92498	0.965774
Minc3s00019g01255	35.6368	0.549023	0.272575	2.0142	0.0439881	0.0898754	35.6368	0.29516	0.278196	1.06098	0.2887	0.578344	35.6368	-0.422629	0.293001	-1.44241	0.149186	0.284002	35.6368	0.147698	0.284951	0.518328	0.604229	0.787616
Minc3s00019g01256	337.612	0.212241	0.120217	1.76549	0.0774818	0.143462	337.612	0.152967	0.121321	1.26085	0.207364	0.493196	337.612	0.344056	0.121186	2.83908	0.00452434	0.0190019	337.612	0.113671	0.1228	0.925659	0.354623	0.590639
Minc3s00019g01257	42.9888	-0.0955571	0.290882	-0.328509	0.742527	0.819574	42.9888	-0.353289	0.297982	-1.18561	0.235778	0.52505	42.9888	-0.264459	0.298994	-0.884496	0.376428	0.540194	42.9888	0.115186	0.295491	0.389811	0.696676	0.842107
Minc3s00019g01258	117.62	-0.415809	0.175841	-2.36469	0.0180452	0.0425107	117.62	-0.0971829	0.175319	-0.55432	0.57936	0.798716	117.62	0.314217	0.173294	1.8132	0.0698017	0.164442	117.62	0.24752	0.174993	1.41446	0.157227	0.370501
Minc3s00019g01259	31.0931	1.06145	0.40421	2.62599	0.00863967	0.0227155	31.0931	0.710486	0.410799	1.72952	0.0837157	0.31639	31.0931	0.907288	0.410255	2.21152	0.0269996	0.079274	31.0931	1.56522	0.404784	3.8668	0.000110272	0.00235473
Minc3s00019g01260	18.8386	0.820047	0.39141	2.09511	0.0361612	0.0762697	18.8386	-0.634211	0.428175	-1.48119	0.138555	0.405276	18.8386	-0.113552	0.416517	-0.272624	0.785142	0.869748	18.8386	0.389583	0.407877	0.955147	0.339503	0.576831
Minc3s00019g01261	0.605774	-0.681628	2.47368	-0.275552	0.782892	NA	0.605774	1.46076	2.35464	0.620374	0.535012	NA	0.605774	1.82885	2.3411	0.781194	0.434688	NA	0.605774	-0.844108	2.47368	-0.341236	0.732926	NA
Minc3s00020g01262	91.3496	0.0580851	0.239523	0.242503	0.80839	0.867392	91.3496	-0.17145	0.242947	-0.705711	0.480368	0.73289	91.3496	-0.0903565	0.24356	-0.370983	0.71065	0.81937	91.3496	-0.00782877	0.244163	-0.0320637	0.974421	0.989098
Minc3s00020g01263	156.176	0.563156	0.163401	3.44647	0.000567963	0.00208218	156.176	0.422714	0.165434	2.55519	0.010613	0.104713	156.176	0.633046	0.165117	3.83393	0.000126112	0.000904733	156.176	0.15409	0.169443	0.909394	0.363142	0.597608
Minc3s00020g01264	113.669	1.62196	0.236408	6.86088	6.84391e-12	9.20877e-11	113.669	0.491336	0.242517	2.02599	0.0427662	0.223086	113.669	1.26667	0.239104	5.29759	1.17342e-07	1.87188e-06	113.669	0.696866	0.243217	2.8652	0.00416745	0.0357343
Minc3s00020g01265	160.431	2.94106	0.238223	12.3458	5.1322e-35	4.39768e-33	160.431	-0.000602238	0.25159	-0.00239373	0.99809	0.999149	160.431	0.860643	0.245893	3.50008	0.000465122	0.002802	160.431	0.328214	0.251361	1.30575	0.191638	0.415829
Minc3s00020g01266	16.7506	3.94875	0.493734	7.99772	1.26742e-15	2.50966e-14	16.7506	-1.87419	0.767131	-2.44311	0.0145611	0.12475	16.7506	1.94066	0.516133	3.76	0.000169913	0.00117652	16.7506	0.368105	0.574694	0.640523	0.521832	0.73044
Minc3s00020g01267	369.602	1.25776	0.154052	8.16448	3.22812e-16	6.83229e-15	369.602	-0.358889	0.160646	-2.23403	0.0254809	0.169997	369.602	1.54217	0.154305	9.9943	1.61426e-23	2.07727e-21	369.602	-0.021711	0.160457	-0.135307	0.892369	0.948478
Minc3s00020g01268	19.2412	3.20629	0.790235	4.05739	4.96245e-05	0.00022993	19.2412	-0.435312	1.05318	-0.413331	0.679364	0.85695	19.2412	6.07393	0.771829	7.86953	3.55974e-15	1.93393e-13	19.2412	2.61104	0.816895	3.1963	0.00139205	0.0162164
Minc3s00020g01269	3.99624	0.186366	0.899481	0.207193	0.835859	0.887852	3.99624	-1.22826	0.962075	-1.27668	0.201714	NA	3.99624	-0.533553	0.934104	-0.571192	0.567869	0.710169	3.99624	-1.84795	1.03794	-1.7804	0.0750105	NA
Minc3s00020g01270	331.681	-0.0471374	0.139431	-0.33807	0.735311	0.813663	331.681	-0.0443087	0.140179	-0.316087	0.751937	0.894638	331.681	-0.572701	0.142887	-4.00808	6.12155e-05	0.000482867	331.681	-0.413411	0.142847	-2.89408	0.00380271	0.0335585
Minc3s00020g01271	0.543941	0.661982	2.41717	0.273867	0.784187	NA	0.543941	0.151079	2.47805	0.0609669	0.951386	NA	0.543941	1.24159	2.40793	0.515625	0.606116	NA	0.543941	-0.802278	2.54187	-0.315626	0.752287	NA
Minc3s00020g01272	6.27038	1.04772	0.669322	1.56534	0.117503	0.200725	6.27038	0.0292388	0.718523	0.040693	0.967541	NA	6.27038	-0.12682	0.736875	-0.172106	0.863355	0.919361	6.27038	1.13929	0.683096	1.66783	0.0953497	NA
Minc3s00020g01273	38.2473	-0.266903	0.479976	-0.556075	0.57816	0.6854	38.2473	-0.654676	0.485009	-1.34982	0.177073	0.456252	38.2473	-0.749006	0.487622	-1.53604	0.124529	0.24982	38.2473	-1.03713	0.493352	-2.10221	0.0355347	0.150242
Minc3s00020g01274	97.9713	1.50046	0.225732	6.64707	2.98993e-11	3.70605e-10	97.9713	-0.0391867	0.234126	-0.167374	0.867076	0.947593	97.9713	-1.33534	0.253132	-5.27529	1.32549e-07	2.07018e-06	97.9713	-0.323917	0.239882	-1.35032	0.176914	0.397009
Minc3s00020g01275	118.653	1.10199	0.219777	5.01413	5.32747e-07	3.55207e-06	118.653	0.423786	0.225568	1.87875	0.060278	0.265862	118.653	1.55547	0.219628	7.08231	1.41774e-12	5.39068e-11	118.653	0.218256	0.230577	0.946565	0.343861	0.580365
Minc3s00020g01276	139.486	-0.057382	0.172241	-0.333149	0.739022	0.816656	139.486	0.184253	0.172358	1.06901	0.285065	0.57458	139.486	0.395979	0.172	2.30221	0.0213234	0.0659486	139.486	0.0709005	0.175411	0.404196	0.686069	0.835319
Minc3s00020g01277	45.4359	-0.515918	0.28664	-1.79988	0.071879	0.134923	45.4359	-0.430965	0.2887	-1.49278	0.135495	0.401205	45.4359	-1.6479	0.315588	-5.22169	1.77298e-07	2.68475e-06	45.4359	-0.101982	0.288415	-0.353596	0.723642	0.858703
Minc3s00020g01278	100.211	-0.35227	0.201546	-1.74784	0.080492	0.147978	100.211	-0.37479	0.203532	-1.84143	0.0655579	0.277538	100.211	-0.878691	0.209788	-4.18848	2.80832e-05	0.000246925	100.211	-0.415963	0.206518	-2.01417	0.0439912	0.171502
Minc3s00020g01279	3.4315	0.674092	1.02277	0.659083	0.509843	0.626147	3.4315	0.343867	1.05572	0.32572	0.744637	NA	3.4315	1.60998	1.00222	1.60642	0.108183	0.22595	3.4315	1.84615	0.99957	1.84695	0.0647551	NA
Minc3s00020g01280	5.78871	-0.261218	0.657611	-0.397223	0.691203	0.779746	5.78871	-1.73096	0.75956	-2.2789	0.0226732	NA	5.78871	0.193265	0.656146	0.294546	0.768341	0.858497	5.78871	-1.33004	0.750754	-1.7716	0.0764607	NA
Minc3s00020g01281	1.64383	-0.150941	1.25199	-0.120561	0.904039	0.936751	1.64383	-1.49406	1.34274	-1.1127	0.265837	NA	1.64383	-1.40887	1.34862	-1.04467	0.296175	0.458256	1.64383	-1.2314	1.34667	-0.914409	0.360502	NA
Minc3s00020g01282	529.129	-0.000788018	0.131472	-0.00599382	0.995218	0.997212	529.129	0.0498219	0.131899	0.377726	0.705634	0.871099	529.129	0.230947	0.131851	1.75158	0.0798452	0.181947	529.129	-0.0718483	0.132968	-0.540342	0.588961	0.777256
Minc3s00020g01283	492.523	0.0694856	0.153194	0.45358	0.650131	0.746112	492.523	0.251995	0.153334	1.64344	0.100292	0.347291	492.523	0.603715	0.153016	3.94545	7.96519e-05	0.000606708	492.523	-0.392297	0.15569	-2.51972	0.0117447	0.073085
Minc3s00020g01285	0.635389	0.034575	2.24113	0.0154275	0.987691	NA	0.635389	1.24697	2.12947	0.585576	0.55816	NA	0.635389	0.43893	2.22278	0.197469	0.843461	NA	0.635389	1.72704	2.11506	0.816544	0.414189	NA
Minc3s00020g01286	118.543	0.0413505	0.265683	0.155638	0.876318	0.916555	118.543	-0.556776	0.270081	-2.06151	0.0392539	0.213559	118.543	-0.415493	0.270185	-1.53781	0.124095	0.249207	118.543	-0.24786	0.270062	-0.917786	0.358731	0.59386
Minc3s00020g01287	2.76703	0.821477	1.04196	0.788395	0.430465	0.553406	2.76703	0.0230118	1.08743	0.0211616	0.983117	NA	2.76703	0.571426	1.06669	0.535699	0.592167	0.730608	2.76703	0.486448	1.07854	0.451022	0.651973	NA
Minc3s00020g01288	2.09902	-0.89091	1.19305	-0.746753	0.455213	0.577379	2.09902	-1.26307	1.26957	-0.99488	0.319795	NA	2.09902	0.343169	1.12758	0.304341	0.760868	0.853286	2.09902	0.100485	1.15482	0.0870141	0.93066	NA
Minc3s00020g01289	1013.93	-1.14802	0.32422	-3.54086	0.000398821	0.00151515	1013.93	-0.262738	0.32383	-0.811344	0.417168	0.690143	1013.93	-0.362708	0.323975	-1.11956	0.262902	0.422161	1013.93	-0.266405	0.324004	-0.822226	0.410948	0.64063
Minc3s00020g01290	96.1081	-1.13257	0.258128	-4.38762	1.14598e-05	5.99265e-05	96.1081	-0.334097	0.253419	-1.31836	0.187384	0.469906	96.1081	-0.806805	0.259066	-3.11428	0.00184393	0.00897191	96.1081	0.164311	0.252103	0.651761	0.514555	0.724551
Minc3s00020g01291	162.572	0.287765	0.147577	1.94993	0.0511848	0.10215	162.572	-0.192873	0.152248	-1.26684	0.205213	0.491041	162.572	-0.0481377	0.152297	-0.316079	0.751943	0.846918	162.572	-0.00630319	0.153229	-0.0411359	0.967188	0.985787
Minc3s00020g01292	11.4275	1.64097	0.649584	2.52618	0.0115309	0.0290824	11.4275	-0.609091	0.724758	-0.840406	0.400681	NA	11.4275	2.50035	0.645112	3.87584	0.000106257	0.000778745	11.4275	0.745165	0.678725	1.09789	0.272253	0.508697
Minc3s00020g01293	9.95014	0.0641942	0.521572	0.123078	0.902045	0.935351	9.95014	-0.398072	0.546798	-0.728005	0.46661	NA	9.95014	1.17593	0.505921	2.32434	0.0201073	0.0630061	9.95014	-0.178284	0.550609	-0.323794	0.746094	0.872194
Minc3s00020g01294	361.238	-0.865608	0.125615	-6.89097	5.54132e-12	7.54088e-11	361.238	-0.0803533	0.123705	-0.649558	0.515978	0.756628	361.238	-0.135442	0.124395	-1.08881	0.276239	0.436948	361.238	-0.223744	0.1253	-1.78567	0.0741521	0.236255
Minc3s00020g01295	13327.9	-2.11856	0.236365	-8.9631	3.15681e-19	8.71937e-18	13327.9	-0.239887	0.236237	-1.01545	0.309892	0.599789	13327.9	-0.441681	0.236255	-1.86951	0.061552	0.149761	13327.9	-0.485133	0.236266	-2.05333	0.0400405	0.161709
Minc3s00020g01296	8.80741	-0.221486	0.607226	-0.364751	0.715298	0.798472	8.80741	-0.448796	0.622911	-0.720482	0.471228	NA	8.80741	0.914362	0.591384	1.54614	0.122071	0.246334	8.80741	0.633172	0.59996	1.05536	0.291262	0.527794
Minc3s00020g01297	829.643	-0.80114	0.135092	-5.93032	3.02345e-09	2.85185e-08	829.643	-0.147072	0.134561	-1.09298	0.274402	0.563738	829.643	-0.346744	0.135045	-2.56762	0.0102399	0.0367225	829.643	-0.674139	0.135895	-4.96075	7.02206e-07	4.01798e-05
Minc3s00020g01298	1496.85	-0.299731	0.103197	-2.90445	0.003679	0.0108447	1496.85	-0.102396	0.103258	-0.991651	0.321368	0.610969	1496.85	-0.201873	0.103522	-1.95005	0.0511706	0.130026	1496.85	-0.282171	0.103795	-2.71855	0.00655689	0.0487316
Minc3s00020g01299	47.107	1.61518	0.262167	6.16091	7.23281e-10	7.38806e-09	47.107	-0.41991	0.291951	-1.43829	0.150352	0.422168	47.107	1.30885	0.26735	4.89564	9.79881e-07	1.25307e-05	47.107	0.094597	0.287133	0.329453	0.741813	0.86902
Minc3s00020g01300	150.989	1.6141	0.164016	9.84112	7.48763e-23	2.78122e-21	150.989	-0.181226	0.175339	-1.03358	0.301335	0.591722	150.989	0.522993	0.170704	3.06374	0.00218587	0.0103892	150.989	0.228201	0.174338	1.30896	0.190549	0.414313
Minc3s00020g01301	309.807	1.23174	0.148174	8.3128	9.34661e-17	2.09745e-15	309.807	0.181367	0.151957	1.19354	0.232657	0.521886	309.807	0.264715	0.152276	1.73839	0.0821422	0.185737	309.807	0.545877	0.151709	3.59819	0.000320439	0.0052956
Minc3s00020g01303	76.4724	-0.617731	0.2271	-2.72008	0.00652656	0.0178183	76.4724	0.0284605	0.224154	0.126968	0.898965	0.960331	76.4724	-1.53747	0.245144	-6.27169	3.57147e-10	9.27904e-09	76.4724	-0.253348	0.228963	-1.1065	0.268508	0.505068
Minc3s00020g01304	26.2505	0.213138	0.398831	0.534408	0.59306	0.698206	26.2505	-0.169018	0.405952	-0.41635	0.677154	0.855641	26.2505	-0.808253	0.419976	-1.92452	0.0542891	0.135957	26.2505	-1.34303	0.439478	-3.05596	0.00224343	0.0229846
Minc3s00020g01305	498.424	-0.17142	0.151722	-1.12983	0.258548	0.3748	498.424	-0.288629	0.15249	-1.89278	0.0583876	0.261683	498.424	-0.603197	0.153761	-3.92295	8.74695e-05	0.000657705	498.424	-0.321464	0.153361	-2.09613	0.0360709	0.151809
Minc3s00020g01306	700.834	-1.37559	0.147797	-9.30727	1.31155e-20	4.06494e-19	700.834	-0.328712	0.146315	-2.2466	0.0246657	0.167195	700.834	-1.12032	0.148225	-7.5582	4.08684e-14	1.92681e-12	700.834	-0.20541	0.146594	-1.40122	0.161149	0.375949
Minc3s00020g01307	684.44	-0.376284	0.10809	-3.48122	0.000499138	0.00185216	684.44	-0.00443073	0.107845	-0.0410844	0.967229	0.988046	684.44	0.458403	0.107249	4.27421	1.91815e-05	0.000175817	684.44	-0.0927816	0.108821	-0.852607	0.393878	0.626863
Minc3s00020g01308	1894.03	-0.773665	0.0991331	-7.80431	5.98274e-15	1.1105e-13	1894.03	-0.124325	0.098835	-1.25791	0.208425	0.494219	1894.03	-1.27297	0.100263	-12.6963	6.19887e-37	1.90103e-34	1894.03	0.172841	0.0988412	1.74867	0.0803478	0.247978
Minc3s00020g01309	11.0961	1.21453	0.548149	2.21569	0.0267127	0.0591261	11.0961	0.393579	0.567989	0.692935	0.488351	NA	11.0961	0.531536	0.568338	0.935245	0.349662	0.514052	11.0961	-0.272708	0.602321	-0.452763	0.65072	0.815628
Minc3s00020g01310	156.93	0.901844	0.180721	4.99025	6.03025e-07	3.97868e-06	156.93	0.139318	0.184555	0.754883	0.450319	0.713183	156.93	-0.126275	0.187052	-0.675077	0.499627	0.653164	156.93	-0.139631	0.188238	-0.741782	0.458219	0.679325
Minc3s00020g01311	6.48848	0.285699	0.580644	0.492037	0.622693	0.723495	6.48848	0.45413	0.583357	0.778478	0.436287	NA	6.48848	0.0420753	0.604341	0.0696218	0.944495	0.968157	6.48848	-0.541071	0.646036	-0.837525	0.402298	NA
Minc3s00020g01312	11.9679	1.07593	0.528162	2.03712	0.0416383	0.0859709	11.9679	0.442585	0.550209	0.804393	0.42117	0.692485	11.9679	2.03055	0.519865	3.90591	9.38709e-05	0.000699269	11.9679	1.2628	0.535987	2.35602	0.0184719	0.0989492
Minc3s00020g01313	3.37755	-0.119651	0.820569	-0.145814	0.884068	0.922391	3.37755	-0.415053	0.85117	-0.487627	0.625814	NA	3.37755	-0.307155	0.853693	-0.359796	0.719	0.825245	3.37755	0.688524	0.810039	0.849988	0.395332	NA
Minc3s00020g01314	1.96542	-0.174415	1.17173	-0.148852	0.88167	0.920634	1.96542	0.220807	1.15999	0.190353	0.849032	NA	1.96542	-1.05804	1.33813	-0.790687	0.429127	0.588907	1.96542	1.34811	1.10883	1.2158	0.224061	NA
Minc3s00020g01315	12.393	1.81836	0.542358	3.35269	0.000800313	0.00282636	12.393	0.203639	0.584528	0.348382	0.727554	0.88192	12.393	1.57319	0.551812	2.85094	0.00435898	0.01843	12.393	1.20756	0.562718	2.14594	0.0318779	0.140936
Minc3s00020g01316	2.76579	4.49248	1.26977	3.53802	0.000403141	0.00153	2.76579	1.956	1.37593	1.42159	0.155147	NA	2.76579	3.48358	1.30066	2.67832	0.00739923	0.0283437	2.76579	-0.122772	1.61414	-0.0760599	0.939371	NA
Minc3s00020g01317	42.2224	-2.21119	0.346026	-6.39024	1.65621e-10	1.85228e-09	42.2224	-0.991843	0.323011	-3.07061	0.00213619	0.043884	42.2224	-0.290071	0.314973	-0.920937	0.357083	0.521419	42.2224	-0.607952	0.321686	-1.88989	0.0587723	0.204386
Minc3s00020g01318	24.2695	-1.22537	0.413446	-2.9638	0.00303863	0.00916596	24.2695	-0.989485	0.413939	-2.39041	0.0168295	0.135141	24.2695	-0.920167	0.41577	-2.21316	0.0268865	0.0789632	24.2695	-0.118043	0.403605	-0.292471	0.769927	0.885485
Minc3s00020g01319	47.072	-0.521577	0.34016	-1.53333	0.125195	0.211258	47.072	-0.198329	0.339561	-0.584076	0.559169	0.785404	47.072	-0.452273	0.344014	-1.31469	0.188614	0.334993	47.072	-0.361814	0.344789	-1.04938	0.294003	0.530594
Minc3s00021g01320	1018.22	0.998697	0.147559	6.76814	1.30445e-11	1.69593e-10	1018.22	-0.248164	0.149009	-1.66544	0.0958255	0.33869	1018.22	1.07468	0.147774	7.27245	3.53021e-13	1.45894e-11	1018.22	-0.2699	0.149574	-1.80446	0.0711597	0.230635
Minc3s00021g01322	191.473	-1.74765	0.228367	-7.65285	1.9658e-14	3.45915e-13	191.473	-0.416672	0.222555	-1.87222	0.0611757	0.268023	191.473	-0.673575	0.224331	-3.0026	0.00267685	0.0123057	191.473	-0.140403	0.222667	-0.63055	0.528335	0.735451
Minc3s00021g01323	362.748	-0.385249	0.121445	-3.1722	0.00151289	0.00497378	362.748	-0.0471268	0.121165	-0.388948	0.697315	0.866409	362.748	0.19473	0.120868	1.6111	0.107157	0.224395	362.748	0.196343	0.121392	1.61743	0.105785	0.293525
Minc3s00021g01324	759.419	-0.0537303	0.112941	-0.475739	0.63426	0.733223	759.419	0.072114	0.113159	0.637281	0.523942	0.76268	759.419	0.117135	0.113354	1.03335	0.301438	0.464123	759.419	-0.15419	0.114221	-1.34992	0.177041	0.397145
Minc3s00021g01325	1.40295	1.89534	1.56576	1.21049	0.226091	0.337247	1.40295	1.08857	1.62567	0.669614	0.503104	NA	1.40295	2.34655	1.56436	1.5	0.133614	0.262901	1.40295	1.42541	1.62326	0.878113	0.379882	NA
Minc3s00021g01326	14.8475	-0.304469	0.425987	-0.714736	0.474772	0.594461	14.8475	0.0838622	0.422645	0.198422	0.842715	0.936273	14.8475	0.754071	0.411913	1.83066	0.0671519	0.159815	14.8475	-0.197311	0.43987	-0.448566	0.653745	0.817375
Minc3s00021g01327	181.27	-0.782582	0.217717	-3.59449	0.000325022	0.00126051	181.27	-0.772322	0.218998	-3.52662	0.000420904	0.01803	181.27	0.116072	0.215813	0.537837	0.590689	0.729557	181.27	-0.908231	0.22183	-4.09427	4.23495e-05	0.00112567
Minc3s00021g01329	35.7484	-0.0866439	0.304783	-0.28428	0.776196	0.843518	35.7484	-0.697905	0.319209	-2.18636	0.0287894	0.181603	35.7484	0.780247	0.299937	2.60137	0.00928513	0.033982	35.7484	-0.586371	0.323646	-1.81176	0.0700228	0.228209
Minc3s00021g01330	735.842	0.0542677	0.17771	0.305371	0.760083	0.831983	735.842	0.652923	0.177287	3.68285	0.000230639	0.0125765	735.842	1.41636	0.176731	8.01423	1.1083e-15	6.44817e-14	735.842	1.13651	0.177099	6.41733	1.38681e-10	2.17052e-08
Minc3s00021g01331	1277.35	-0.475786	0.0922199	-5.15926	2.47934e-07	1.7499e-06	1277.35	-0.138266	0.0921159	-1.501	0.133357	0.398359	1277.35	0.285012	0.0917848	3.10522	0.0019014	0.0092133	1277.35	-0.188827	0.0926681	-2.03767	0.0415831	0.165406
Minc3s00021g01332	2.11592	-3.14712	1.35867	-2.31633	0.0205403	0.0474739	2.11592	-0.586528	1.01517	-0.577765	0.563423	NA	2.11592	-0.382472	1.01122	-0.378227	0.705262	0.815593	2.11592	-2.04658	1.23811	-1.65299	0.0983325	NA
Minc3s00021g01333	417.505	-0.751989	0.141044	-5.33158	9.73619e-08	7.33366e-07	417.505	0.423513	0.138438	3.05922	0.00221911	0.044817	417.505	0.0549334	0.139742	0.393106	0.694241	0.807936	417.505	0.329061	0.139388	2.36075	0.0182378	0.0981593
Minc3s00021g01334	185.879	-1.12346	0.150588	-7.46047	8.6213e-14	1.42571e-12	185.879	0.25156	0.143303	1.75544	0.0791835	0.307292	185.879	-0.342532	0.147567	-2.32119	0.0202767	0.0633976	185.879	0.0168551	0.14618	0.115303	0.908205	0.957242
Minc3s00021g01335	19.2489	-0.988142	0.429056	-2.30306	0.0212755	0.0488965	19.2489	-0.691187	0.427662	-1.6162	0.106051	0.357231	19.2489	0.84668	0.397207	2.13159	0.0330409	0.0930807	19.2489	0.431425	0.406573	1.06113	0.288633	0.525248
Minc3s00021g01336	23.204	0.155117	0.452414	0.342864	0.731701	0.810881	23.204	-0.297198	0.463163	-0.641672	0.521086	0.760741	23.204	0.931306	0.448667	2.07572	0.0379201	0.103425	23.204	-0.101218	0.465309	-0.217528	0.827797	0.915847
Minc3s00021g01337	709.689	-0.585909	0.219382	-2.67072	0.00756883	0.020269	709.689	-0.611496	0.219708	-2.78322	0.00538228	0.072319	709.689	-0.658082	0.219984	-2.9915	0.00277607	0.0126942	709.689	-0.282233	0.21968	-1.28474	0.198882	0.424622
Minc3s00021g01338	1037.22	-0.162153	0.0774354	-2.09404	0.0362565	0.0764466	1037.22	-0.0584731	0.0777356	-0.752204	0.451928	0.714212	1037.22	0.25101	0.077446	3.2411	0.00119069	0.00622649	1037.22	0.0977022	0.07805	1.25179	0.210646	0.438845
Minc3s00021g01339	177.819	0.491935	0.260696	1.887	0.0591601	0.114911	177.819	0.395261	0.261763	1.51	0.131044	0.39571	177.819	1.01713	0.260441	3.90539	9.40717e-05	0.000700446	177.819	0.666236	0.261882	2.54403	0.0109581	0.0695521
Minc3s00021g01340	116.094	0.278521	0.191678	1.45307	0.146205	0.238834	116.094	-0.0565148	0.195643	-0.288868	0.772683	0.90332	116.094	0.820588	0.191027	4.29566	1.74172e-05	0.000161403	116.094	0.287097	0.195344	1.4697	0.141642	0.349037
Minc3s00021g01341	442.684	-0.233872	0.125782	-1.85935	0.0629778	0.121001	442.684	0.110585	0.125547	0.880826	0.378412	0.657239	442.684	0.647603	0.124618	5.19672	2.0284e-07	3.03373e-06	442.684	0.198339	0.1262	1.57163	0.116037	0.309607
Minc3s00021g01342	87.3405	-0.518059	0.175492	-2.95203	0.00315692	0.00947075	87.3405	-0.0251401	0.173181	-0.145167	0.884579	0.954605	87.3405	0.185304	0.17265	1.07329	0.283139	0.444166	87.3405	-0.37369	0.180533	-2.06993	0.0384593	0.157964
Minc3s00021g01343	5.23315	-2.39787	0.972139	-2.46659	0.0136405	0.0335569	5.23315	0.402533	0.715907	0.56227	0.573932	NA	5.23315	1.41816	0.687255	2.06352	0.0390631	0.105752	5.23315	0.515679	0.724724	0.711552	0.476742	NA
Minc3s00021g01344	80.4333	0.484168	0.190877	2.53654	0.0111953	0.0283707	80.4333	0.122608	0.19547	0.627245	0.530499	0.767307	80.4333	-0.311116	0.2018	-1.5417	0.123145	0.248007	80.4333	-0.275655	0.203436	-1.355	0.175418	0.394968
Minc3s00021g01345	197.83	-0.0394523	0.163082	-0.241917	0.808845	0.867768	197.83	-0.0263571	0.164114	-0.160602	0.872407	0.94973	197.83	-0.0575423	0.165007	-0.348727	0.727294	0.830911	197.83	-0.259149	0.167022	-1.55159	0.12076	0.31659
Minc3s00021g01346	3.14975	-2.10103	1.2226	-1.7185	0.0857062	0.15573	3.14975	1.13982	0.939827	1.21279	0.225208	NA	3.14975	1.42407	0.935743	1.52186	0.128044	0.254969	3.14975	0.754936	0.968236	0.779703	0.435566	NA
Minc3s00021g01347	5.82617	0.470717	0.648872	0.725439	0.468183	0.589012	5.82617	-0.322152	0.690543	-0.46652	0.640844	NA	5.82617	0.908489	0.64811	1.40175	0.16099	0.299841	5.82617	-0.0716255	0.693551	-0.103274	0.917746	NA
Minc3s00021g01348	82.8855	0.0142465	0.222311	0.0640837	0.948904	0.967	82.8855	-0.021774	0.22465	-0.0969242	0.922787	0.972109	82.8855	0.222036	0.223893	0.991706	0.321341	0.485318	82.8855	0.354353	0.224055	1.58154	0.113754	0.305722
Minc3s00021g01349	259.867	-0.817243	0.187395	-4.36108	1.29424e-05	6.70724e-05	259.867	0.0921818	0.184975	0.498348	0.618239	0.823	259.867	0.149713	0.185285	0.808014	0.419082	0.579946	259.867	0.26802	0.185382	1.44577	0.148241	0.358307
Minc3s00021g01350	1869.68	-0.791715	0.103912	-7.61909	2.55479e-14	4.4373e-13	1869.68	-0.132001	0.103579	-1.2744	0.202522	0.487763	1869.68	-0.261967	0.103814	-2.52342	0.0116218	0.0406045	1869.68	-0.1355	0.103832	-1.30499	0.191895	0.416116
Minc3s00021g01351	94.4671	-0.573111	0.231504	-2.4756	0.0133014	0.0328553	94.4671	-0.359571	0.231863	-1.55079	0.120952	0.379874	94.4671	-0.452325	0.233916	-1.93371	0.053149	0.133652	94.4671	-0.0691092	0.231983	-0.297906	0.765775	0.88303
Minc3s00021g01352	2.82848	-1.91063	1.44836	-1.31916	0.187114	0.291165	2.82848	-0.44436	1.3043	-0.340687	0.733339	NA	2.82848	0.0683471	1.27845	0.053461	0.957365	0.975678	2.82848	0.559479	1.25919	0.444316	0.656814	NA
Minc3s00021g01353	110.993	0.0597945	0.190222	0.314341	0.753262	0.827534	110.993	0.0441863	0.191988	0.230151	0.817974	0.925113	110.993	-0.41268	0.197194	-2.09277	0.0363699	0.100172	110.993	0.039972	0.194388	0.205631	0.837079	0.92087
Minc3s00021g01354	361.698	-0.448498	0.141327	-3.17348	0.00150623	0.00495638	361.698	0.0291869	0.140752	0.207364	0.835725	0.933183	361.698	-0.57363	0.14321	-4.00551	6.18837e-05	0.000487537	361.698	-0.115913	0.142062	-0.815931	0.414539	0.643542
Minc3s00021g01355	3.11325	0.112645	0.89466	0.125909	0.899804	0.933721	3.11325	0.225991	0.902188	0.250492	0.802207	NA	3.11325	-1.18264	1.04316	-1.13371	0.256916	0.415929	3.11325	0.460996	0.906144	0.508745	0.610931	NA
Minc3s00021g01356	3.06126	0.348207	1.01025	0.344674	0.730339	0.809785	3.06126	-0.355676	1.06131	-0.335128	0.737529	NA	3.06126	0.143679	1.03911	0.138272	0.890025	0.935467	3.06126	0.21626	1.04395	0.207156	0.835888	NA
Minc3s00021g01357	186.15	-1.15457	0.272313	-4.23986	2.2366e-05	0.000110703	186.15	-0.058715	0.26904	-0.218238	0.827243	0.928866	186.15	-0.802385	0.272674	-2.94265	0.00325412	0.0144925	186.15	-0.112992	0.270235	-0.418126	0.675855	0.828915
Minc3s00021g01358	0.409388	3.10929	2.81642	1.10399	0.269598	NA	0.409388	0	2.96114	0	1	NA	0.409388	0	2.96114	0	1	NA	0.409388	0	2.96114	0	1	NA
Minc3s00021g01359	0.452745	1.32727	3.02113	0.439329	0.660423	NA	0.452745	0.264133	3.11448	0.084808	0.932414	NA	0.452745	-1.00463	3.12112	-0.32188	0.747544	NA	0.452745	1.87008	3.02244	0.618732	0.536093	NA
Minc3s00021g01360	219.712	0.262753	0.149901	1.75284	0.079629	0.146741	219.712	0.2798	0.150954	1.85354	0.0638047	0.273857	219.712	0.45754	0.150849	3.03309	0.00242063	0.0113068	219.712	0.190818	0.153056	1.24672	0.212501	0.441237
Minc3s00021g01362	32.1279	0.619538	0.296966	2.08623	0.0369581	0.0776571	32.1279	0.445041	0.302534	1.47104	0.141279	0.409078	32.1279	0.607591	0.30236	2.0095	0.0444845	0.116712	32.1279	0.338832	0.30946	1.09491	0.273554	0.50993
Minc3s00021g01363	28.101	0.698274	0.428639	1.62905	0.103302	0.181207	28.101	0.666969	0.431405	1.54604	0.122095	0.381507	28.101	0.982271	0.429846	2.28517	0.022303	0.0683717	28.101	-0.20024	0.449747	-0.445229	0.656155	0.818323
Minc3s00021g01364	1.51823	1.96693	1.38371	1.42149	0.155175	0.250444	1.51823	-0.302866	1.56798	-0.193157	0.846836	NA	1.51823	2.3562	1.38451	1.70183	0.0887866	0.196244	1.51823	-0.715455	1.67365	-0.427482	0.669028	NA
Minc3s00022g01366	1329.37	-0.29273	0.122629	-2.38713	0.0169806	0.0403945	1329.37	0.117508	0.122481	0.959399	0.337358	0.625104	1329.37	0.707826	0.122121	5.7961	6.78744e-09	1.38166e-07	1329.37	0.229071	0.122682	1.8672	0.0618741	0.211012
Minc3s00022g01367	146.758	-0.505682	0.283292	-1.78502	0.0742583	0.138512	146.758	-0.43874	0.284045	-1.54462	0.122439	0.382095	146.758	-0.0333198	0.283119	-0.117688	0.906315	0.945291	146.758	-0.79546	0.287456	-2.76724	0.00565323	0.0442275
Minc3s00022g01368	121.532	0.725603	0.235463	3.08161	0.00205888	0.00651868	121.532	0.653813	0.236727	2.76189	0.00574682	0.0749103	121.532	0.54852	0.237936	2.30532	0.0211485	0.0654871	121.532	0.403722	0.239567	1.68521	0.0919475	0.269199
Minc3s00022g01369	0.872236	0.486469	1.8288	0.266004	0.790236	0.854012	0.872236	-3.55835	2.05946	-1.72781	0.0840229	NA	0.872236	-1.40764	1.9773	-0.711901	0.476526	NA	0.872236	-2.53195	2.05946	-1.22942	0.218913	NA
Minc3s00022g01370	0.541857	-0.0941669	2.59143	-0.0363378	0.971013	NA	0.541857	0.0217293	2.60525	0.00834058	0.993345	NA	0.541857	1.75145	2.50736	0.698524	0.484849	NA	0.541857	0.228165	2.61554	0.0872342	0.930485	NA
Minc3s00022g01373	307.391	1.46314	0.15808	9.25569	2.12848e-20	6.49477e-19	307.391	0.291584	0.161053	1.81048	0.0702215	0.288631	307.391	0.0690628	0.162449	0.425137	0.670737	0.791256	307.391	-0.0180292	0.163517	-0.110259	0.912204	0.959367
Minc3s00022g01375	10.6527	0.670053	0.565715	1.18444	0.236241	0.349649	10.6527	0.366139	0.576158	0.635483	0.525114	NA	10.6527	0.460763	0.577474	0.797894	0.424932	0.585209	10.6527	0.165757	0.589398	0.281232	0.778533	0.890498
Minc3s00022g01376	8.42529	0.419459	0.606159	0.691996	0.48894	0.606765	8.42529	0.115249	0.621488	0.18544	0.852884	NA	8.42529	0.674305	0.609889	1.10562	0.268891	0.429049	8.42529	-0.164124	0.644408	-0.254689	0.798963	0.901404
Minc3s00022g01377	66.6568	0.877972	0.203997	4.30384	1.67863e-05	8.52132e-05	66.6568	-0.143012	0.214866	-0.665587	0.505675	0.749451	66.6568	-0.389339	0.220425	-1.76631	0.0773441	0.177878	66.6568	-0.43247	0.223832	-1.93212	0.0533448	0.192259
Minc3s00022g01378	174.15	-0.490828	0.180634	-2.71725	0.00658268	0.0179466	174.15	-0.352005	0.18126	-1.942	0.0521376	0.247653	174.15	-0.444207	0.182681	-2.4316	0.0150325	0.0498359	174.15	-0.238335	0.182346	-1.30705	0.191197	0.415111
Minc3s00022g01379	275.281	-0.342525	0.118295	-2.89552	0.00378533	0.0111229	275.281	0.196783	0.116932	1.68289	0.0923968	0.33327	275.281	-0.0879408	0.119168	-0.737954	0.460542	0.617305	275.281	0.342281	0.117682	2.90853	0.00363133	0.0325207
Minc3s00022g01380	125.947	0.884471	0.288285	3.06805	0.00215463	0.00678274	125.947	0.201084	0.291573	0.689652	0.490413	0.739356	125.947	0.382134	0.291467	1.31107	0.189834	0.336567	125.947	0.0714551	0.293955	0.243081	0.807942	0.90624
Minc3s00022g01381	98.6307	-0.479766	0.193488	-2.47956	0.0131545	0.0325453	98.6307	0.147669	0.190811	0.773901	0.438989	0.705263	98.6307	-0.195967	0.194582	-1.00711	0.31388	0.477264	98.6307	-0.23696	0.196423	-1.20638	0.227672	0.459085
Minc3s00022g01382	11.6362	-0.431845	0.526448	-0.820299	0.412045	0.535479	11.6362	-0.106015	0.524723	-0.202039	0.839886	0.935121	11.6362	0.313967	0.518573	0.605444	0.544884	0.691521	11.6362	0.130613	0.526495	0.24808	0.804072	0.904238
Minc3s00022g01384	2.29179	1.00395	1.03107	0.973695	0.330208	0.452756	2.29179	-3.50062	1.41394	-2.47578	0.0132944	NA	2.29179	-0.424911	1.15271	-0.36862	0.712411	0.820362	2.29179	-0.247694	1.15104	-0.215192	0.829617	NA
Minc3s00022g01385	74.857	-0.0142369	0.199182	-0.0714772	0.943018	0.963346	74.857	-0.224161	0.203136	-1.1035	0.26981	0.559217	74.857	-1.23874	0.219787	-5.6361	1.73949e-08	3.2975e-07	74.857	-0.306851	0.207434	-1.47927	0.139068	0.345084
Minc3s00022g01386	81.5496	0.010634	0.203277	0.0523126	0.95828	0.973594	81.5496	0.101777	0.204702	0.497198	0.619049	0.823586	81.5496	0.365714	0.203746	1.79495	0.072661	0.169665	81.5496	0.0428869	0.208367	0.205824	0.836928	0.92087
Minc3s00022g01387	72.861	0.094899	0.228915	0.414559	0.678465	0.769247	72.861	0.0631036	0.231479	0.27261	0.785153	0.909461	72.861	0.719299	0.227359	3.16371	0.00155769	0.00780726	72.861	-0.00303213	0.235529	-0.0128737	0.989729	0.995493
Minc3s00022g01388	77.5604	-0.414711	0.228566	-1.8144	0.0696159	0.131399	77.5604	0.330245	0.224502	1.47101	0.141288	0.409078	77.5604	0.127358	0.227356	0.560171	0.575363	0.716461	77.5604	0.258317	0.227551	1.1352	0.25629	0.491541
Minc3s00022g01389	20.7014	-0.520998	0.360428	-1.4455	0.148318	0.241695	20.7014	0.0289194	0.354703	0.0815313	0.935019	0.97592	20.7014	0.193921	0.354456	0.547094	0.584314	0.724273	20.7014	-0.802446	0.384175	-2.08875	0.0367299	0.153297
Minc3s00022g01390	299.299	0.240285	0.143504	1.67441	0.0940505	0.16776	299.299	0.202515	0.144375	1.40271	0.160705	0.435924	299.299	0.362315	0.144366	2.5097	0.0120835	0.0419008	299.299	-0.23874	0.147466	-1.61894	0.10546	0.292975
Minc3s00022g01391	26.9531	-0.696723	0.320018	-2.17714	0.0294702	0.0642317	26.9531	0.344341	0.303558	1.13435	0.256648	0.546509	26.9531	0.316057	0.306588	1.03088	0.302596	0.465381	26.9531	0.825656	0.30087	2.74423	0.00606528	0.0462934
Minc3s00022g01392	826.68	0.220515	0.125024	1.76378	0.0777697	0.143924	826.68	0.245166	0.125305	1.95655	0.0504005	0.24345	826.68	0.0912323	0.125748	0.725516	0.468135	0.62432	826.68	-0.122768	0.126391	-0.971339	0.331379	0.569097
Minc3s00022g01394	604.036	-0.360518	0.14234	-2.53279	0.0113159	0.028609	604.036	0.0606781	0.142077	0.427078	0.669323	0.851067	604.036	0.100543	0.142274	0.706685	0.479762	0.634974	604.036	-0.32719	0.143481	-2.28037	0.022586	0.112769
Minc3s00022g01395	7.81106	0.246742	0.58133	0.424445	0.671241	0.763409	7.81106	0.49402	0.581628	0.849374	0.395673	NA	7.81106	0.791148	0.577774	1.3693	0.170905	0.31241	7.81106	-0.215738	0.621043	-0.34738	0.728306	0.86117
Minc3s00022g01396	177.062	0.0693262	0.17251	0.401867	0.687782	0.777234	177.062	0.127943	0.173365	0.737995	0.460518	0.719299	177.062	-0.275483	0.176393	-1.56176	0.118345	0.241323	177.062	-0.274752	0.177422	-1.54858	0.121482	0.318013
Minc3s00022g01397	11.024	0.186256	0.55325	0.336657	0.736375	0.814403	11.024	-0.0733107	0.56451	-0.129866	0.896672	NA	11.024	-0.0419903	0.567701	-0.0739655	0.941038	0.966183	11.024	-1.3652	0.634446	-2.1518	0.0314134	0.139699
Minc3s00022g01398	198.994	-0.0930479	0.149601	-0.621975	0.533958	0.647124	198.994	-0.0331971	0.150573	-0.220472	0.825504	0.927969	198.994	-0.108151	0.151844	-0.712252	0.476309	0.632137	198.994	-0.202858	0.153447	-1.32201	0.186165	0.409204
Minc3s00022g01399	60.4367	0.0361132	0.21272	0.169768	0.865192	0.909166	60.4367	0.0145784	0.215646	0.0676036	0.946101	0.979973	60.4367	-0.0514609	0.218276	-0.235761	0.813618	0.888219	60.4367	-0.143722	0.221788	-0.648015	0.516975	0.726556
Minc3s00022g01400	8.72966	0.893793	0.551612	1.62033	0.105162	0.183957	8.72966	-0.486776	0.597584	-0.814572	0.415317	NA	8.72966	0.119616	0.579677	0.20635	0.836518	0.902608	8.72966	-1.23	0.663169	-1.85472	0.0636358	0.214677
Minc3s00022g01401	323.555	0.469841	0.146434	3.20855	0.00133408	0.00445182	323.555	-0.271969	0.149725	-1.81646	0.0693	0.286084	323.555	-0.207026	0.150142	-1.37887	0.167936	0.308807	323.555	0.423317	0.148184	2.85669	0.00428083	0.0364597
Minc3s00022g01402	8.36444	0.91916	0.577546	1.59149	0.111499	0.192569	8.36444	0.132634	0.602632	0.22009	0.825801	NA	8.36444	0.239588	0.604055	0.396633	0.691638	0.806145	8.36444	0.726581	0.593962	1.22328	0.221224	0.451458
Minc3s00022g01403	262.573	-0.58341	0.167543	-3.48215	0.000497409	0.00184676	262.573	-0.0276848	0.166493	-0.166282	0.867935	0.947941	262.573	-0.975631	0.17176	-5.68018	1.3455e-08	2.61096e-07	262.573	0.527998	0.165749	3.18553	0.00144487	0.0166784
Minc3s00022g01404	460.207	0.162532	0.110359	1.47277	0.140814	0.231641	460.207	0.102949	0.111188	0.925902	0.354497	0.638933	460.207	-0.384813	0.113475	-3.39117	0.000695953	0.00394832	460.207	0.0952989	0.112186	0.849473	0.395618	0.628393
Minc3s00022g01405	248.05	-0.223344	0.142423	-1.56818	0.11684	0.199776	248.05	-0.146036	0.143205	-1.01977	0.307838	0.598552	248.05	0.247358	0.142215	1.73933	0.0819767	0.185414	248.05	0.122615	0.143376	0.855202	0.392439	0.625843
Minc3s00022g01407	4536.92	0.830544	0.141941	5.85133	4.87645e-09	4.47618e-08	4536.92	-0.436089	0.142319	-3.06416	0.0021828	0.0444125	4536.92	0.270746	0.142137	1.90482	0.056803	0.140653	4536.92	0.122387	0.142227	0.860507	0.38951	0.623117
Minc3s00022g01408	2060.66	-0.435313	0.0878475	-4.95533	7.22078e-07	4.69575e-06	2060.66	-0.14785	0.0878291	-1.68339	0.0922998	0.333067	2060.66	-0.0552945	0.0878833	-0.629181	0.52923	0.678604	2060.66	-0.597711	0.0886093	-6.74547	1.52537e-11	2.77983e-09
Minc3s00022g01409	1010.3	0.636926	0.0972103	6.55204	5.67557e-11	6.75503e-10	1010.3	-0.0365003	0.0984305	-0.370823	0.710769	0.873571	1010.3	0.561228	0.097763	5.74071	9.42821e-09	1.883e-07	1010.3	-0.227738	0.0994682	-2.28956	0.0220471	0.111142
Minc3s00022g01410	461.258	-1.18567	0.150039	-7.90241	2.7357e-15	5.21964e-14	461.258	-0.589757	0.149073	-3.95616	7.6164e-05	0.00657251	461.258	-1.18455	0.151597	-7.8138	5.54913e-15	2.94642e-13	461.258	-0.195896	0.148853	-1.31604	0.188162	0.411449
Minc3s00022g01411	173.019	-1.47928	0.419536	-3.526	0.000421887	0.00159433	173.019	-1.09547	0.419102	-2.61386	0.00895251	0.0958987	173.019	-2.05807	0.424972	-4.84284	1.27995e-06	1.58611e-05	173.019	-0.546574	0.418322	-1.30659	0.191353	0.41528
Minc3s00022g01412	324.827	-0.183718	0.102211	-1.79744	0.0722651	0.135526	324.827	0.0320973	0.102394	0.31347	0.753924	0.895666	324.827	-0.438904	0.105615	-4.1557	3.24298e-05	0.000279012	324.827	-0.123337	0.10466	-1.17844	0.23862	0.47155
Minc3s00022g01413	28.5593	-0.643434	0.327783	-1.96299	0.0496476	0.0994971	28.5593	-0.752938	0.334346	-2.25197	0.0243241	0.165812	28.5593	-0.649704	0.335291	-1.93773	0.052656	0.132718	28.5593	-0.754824	0.341119	-2.21279	0.0269123	0.126473
Minc3s00022g01414	236.265	0.332825	0.132905	2.50423	0.0122717	0.0306669	236.265	-0.205894	0.136223	-1.51145	0.130675	0.395245	236.265	0.0441035	0.135728	0.324942	0.745225	0.842232	236.265	-0.389798	0.139292	-2.79842	0.00513534	0.0414677
Minc3s00022g01415	617.546	-0.328079	0.180224	-1.82039	0.0686994	0.129966	617.546	-0.366441	0.180663	-2.02831	0.0425286	0.222414	617.546	-0.0661281	0.180449	-0.366465	0.714018	0.821579	617.546	-0.386798	0.18125	-2.13406	0.032838	0.143681
Minc3s00022g01416	189.753	-0.0442308	0.116611	-0.379302	0.704464	0.790354	189.753	-0.0214132	0.118102	-0.181311	0.856124	0.942254	189.753	0.0994339	0.118298	0.840539	0.400606	0.562952	189.753	-0.271237	0.122633	-2.21179	0.0269815	0.126747
Minc3s00022g01417	921.328	-0.549106	0.0914792	-6.00252	1.94276e-09	1.87634e-08	921.328	0.0228075	0.0909049	0.250894	0.801896	0.917256	921.328	-0.126507	0.091473	-1.383	0.166665	0.307123	921.328	-0.143435	0.0918329	-1.56191	0.118308	0.31304
Minc3s00022g01418	1211.95	-1.5577	0.132061	-11.7953	4.12713e-32	2.99947e-30	1211.95	-0.180292	0.130603	-1.38046	0.167444	0.444106	1211.95	-0.0784558	0.130655	-0.600481	0.548185	0.694175	1211.95	-0.327392	0.131067	-2.49789	0.0124935	0.0761025
Minc3s00022g01419	582.729	0.192852	0.115755	1.66604	0.0957048	0.170151	582.729	-0.303513	0.117466	-2.58385	0.00977042	0.100648	582.729	0.291211	0.116377	2.50231	0.0123386	0.0426053	582.729	0.0434429	0.11735	0.3702	0.711234	0.850814
Minc3s00022g01420	238.625	0.174728	0.152654	1.1446	0.252376	0.367955	238.625	0.102948	0.153934	0.668777	0.503638	0.747996	238.625	0.569357	0.152739	3.72765	0.000193272	0.00131387	238.625	-0.101643	0.156528	-0.649359	0.516106	0.725872
Minc3s00022g01421	7.65827	-0.442847	0.648352	-0.683036	0.494584	0.612322	7.65827	0.146296	0.636801	0.229736	0.818297	NA	7.65827	1.10261	0.617268	1.78628	0.0740542	0.172244	7.65827	0.196277	0.645474	0.304082	0.761065	0.880305
Minc3s00022g01422	291.402	-2.56559	0.215159	-11.9241	8.85887e-33	6.7151e-31	291.402	-0.330232	0.206203	-1.60149	0.109269	0.361791	291.402	-1.53592	0.211057	-7.27727	3.40634e-13	1.41309e-11	291.402	-0.363379	0.207032	-1.75518	0.0792278	0.246235
Minc3s00022g01423	123.026	-0.299851	0.167386	-1.79137	0.0732338	0.136913	123.026	-0.306387	0.169387	-1.80881	0.0704811	0.289208	123.026	-0.479529	0.172323	-2.78273	0.00539029	0.0219314	123.026	-0.260256	0.171695	-1.5158	0.12957	0.331033
Minc3s00022g01424	382.128	-0.158755	0.191568	-0.828712	0.407267	0.530916	382.128	-0.389006	0.192534	-2.02045	0.0433364	0.22492	382.128	-0.29474	0.192686	-1.52964	0.126107	0.252213	382.128	-0.557788	0.193823	-2.87783	0.00400426	0.0347833
Minc3s00022g01425	489.624	-0.182317	0.100323	-1.81731	0.0691701	0.130731	489.624	-0.0500396	0.100695	-0.496944	0.619229	0.82365	489.624	-0.405319	0.102508	-3.95402	7.68493e-05	0.000588189	489.624	-0.111293	0.101942	-1.09173	0.27495	0.511188
Minc3s00022g01426	35.8197	-0.112159	0.293991	-0.381506	0.702828	0.788863	35.8197	0.563851	0.287538	1.96096	0.0498832	0.242095	35.8197	0.274444	0.294317	0.932478	0.351089	0.515465	35.8197	1.12831	0.284342	3.96815	7.24325e-05	0.00170098
Minc3s00022g01428	143.753	-1.00902	0.287411	-3.51073	0.000446881	0.001677	143.753	-0.0430185	0.284064	-0.151439	0.879629	0.95283	143.753	-0.538905	0.287119	-1.87694	0.0605267	0.147832	143.753	0.181407	0.284377	0.63791	0.523532	0.731692
Minc3s00022g01429	83.1653	0.662777	0.22764	2.91151	0.00359688	0.0106316	83.1653	0.294057	0.232372	1.26546	0.205707	0.491349	83.1653	0.608923	0.23097	2.63637	0.00837987	0.0312936	83.1653	1.07009	0.228663	4.67976	2.87215e-06	0.000129305
Minc3s00022g01431	141.385	1.2377	0.206507	5.99351	2.05358e-09	1.9737e-08	141.385	0.221282	0.211267	1.0474	0.294914	0.584716	141.385	0.279233	0.211827	1.31821	0.187433	0.333773	141.385	0.279782	0.212757	1.31503	0.1885	0.411758
Minc3s00022g01432	27.0853	-0.167243	0.364708	-0.458566	0.646546	0.743449	27.0853	0.0816891	0.364865	0.223889	0.822844	0.927061	27.0853	0.682897	0.359305	1.9006	0.0573542	0.141774	27.0853	-0.328276	0.377925	-0.868628	0.385051	0.618924
Minc3s00023g01433	810.907	-1.13335	0.111146	-10.197	2.04491e-24	8.61794e-23	810.907	-0.0143182	0.109225	-0.131089	0.895705	0.958974	810.907	0.109572	0.109283	1.00265	0.316031	0.47946	810.907	0.163402	0.109448	1.49297	0.135445	0.339269
Minc3s00023g01434	192.762	-0.523476	0.296165	-1.76752	0.0771418	0.142904	192.762	-0.704975	0.297423	-2.37028	0.0177746	0.13948	192.762	-0.926474	0.298843	-3.10021	0.00193386	0.00934298	192.762	-0.841818	0.299114	-2.81437	0.00488729	0.0400851
Minc3s00023g01435	125.044	0.0418591	0.154265	0.271345	0.786126	0.851026	125.044	0.159856	0.155176	1.03016	0.302934	0.593285	125.044	-0.174069	0.158994	-1.09481	0.273599	0.434007	125.044	-0.349844	0.162372	-2.15459	0.031194	0.138978
Minc3s00023g01436	243.295	-1.38318	0.226416	-6.10902	1.00246e-09	1.0077e-08	243.295	-0.502879	0.22422	-2.24279	0.0249102	0.168349	243.295	-0.669117	0.225261	-2.97041	0.00297403	0.0134421	243.295	-0.77698	0.226257	-3.43405	0.000594624	0.00854736
Minc3s00023g01437	144.638	-0.538772	0.152221	-3.53941	0.000401019	0.00152264	144.638	0.314187	0.148333	2.11812	0.0341648	0.199177	144.638	-0.415252	0.154673	-2.68471	0.00725933	0.0279062	144.638	0.0323829	0.152165	0.212815	0.831472	0.918147
Minc3s00023g01438	248.351	-0.742345	0.166547	-4.45727	8.30105e-06	4.45274e-05	248.351	0.0313167	0.164507	0.190367	0.849022	0.939258	248.351	-0.139312	0.165729	-0.840596	0.400574	0.562952	248.351	-0.144289	0.166406	-0.867087	0.385894	0.619488
Minc3s00023g01439	33.3716	-2.9425	0.405489	-7.25667	3.96749e-13	6.13413e-12	33.3716	-0.646523	0.341853	-1.89123	0.0585935	0.262199	33.3716	-1.01292	0.351337	-2.88303	0.00393866	0.0169767	33.3716	-0.42291	0.343161	-1.2324	0.217801	0.446666
Minc3s00023g01440	521.517	-0.309349	0.143197	-2.1603	0.0307491	0.06653	521.517	-0.0845886	0.14327	-0.590412	0.554914	0.782962	521.517	-0.583691	0.144844	-4.02979	5.58267e-05	0.000445608	521.517	-0.0823978	0.143913	-0.572552	0.566948	0.763059
Minc3s00023g01441	68.9713	-1.25993	0.292033	-4.31435	1.60075e-05	8.15067e-05	68.9713	-1.01081	0.292168	-3.4597	0.000540776	0.0204634	68.9713	-1.76927	0.30773	-5.74943	8.95471e-09	1.79499e-07	68.9713	-0.564147	0.290464	-1.94223	0.0521096	0.189557
Minc3s00023g01442	173.697	0.45921	0.193686	2.3709	0.0177449	0.0418886	173.697	0.306909	0.195386	1.57078	0.116234	0.373415	173.697	0.82582	0.193881	4.25942	2.04955e-05	0.000186196	173.697	0.45058	0.19619	2.29665	0.0216389	0.109833
Minc3s00023g01443	25.0598	0.372936	0.376195	0.991338	0.32152	0.443666	25.0598	0.440169	0.37914	1.16097	0.245656	0.535715	25.0598	0.712315	0.377266	1.8881	0.0590129	0.144987	25.0598	-0.364046	0.405383	-0.898029	0.36917	0.603793
Minc3s00023g01444	25.7201	1.62629	0.368188	4.41702	1.00071e-05	5.29078e-05	25.7201	-0.28816	0.402494	-0.715936	0.474031	0.728383	25.7201	0.661984	0.384172	1.72315	0.0848623	0.189872	25.7201	0.174713	0.398122	0.438842	0.660776	0.820601
Minc3s00023g01445	20.329	0.160992	0.392715	0.409946	0.681845	0.771932	20.329	0.505052	0.390067	1.29478	0.195395	0.479923	20.329	2.42211	0.360099	6.72623	1.7411e-11	5.5739e-10	20.329	0.63202	0.395382	1.59851	0.10993	0.3003
Minc3s00023g01446	611.634	-0.257452	0.0925618	-2.78141	0.0054123	0.0151579	611.634	-0.360071	0.0936474	-3.84496	0.000120571	0.00856247	611.634	0.416388	0.0919412	4.52885	5.93052e-06	6.19167e-05	611.634	-0.47073	0.0952512	-4.94199	7.7331e-07	4.38709e-05
Minc3s00023g01447	207.901	-1.10459	0.162451	-6.79951	1.04973e-11	1.3776e-10	207.901	0.269763	0.155619	1.73348	0.08301	0.315063	207.901	0.0308089	0.157487	0.195629	0.844901	0.907907	207.901	0.546028	0.155744	3.50593	0.000455021	0.00694593
Minc3s00023g01448	1630.62	-2.26551	0.15542	-14.5767	3.95087e-48	7.33562e-46	1630.62	-0.498475	0.153024	-3.2575	0.00112398	0.0303927	1630.62	1.20876	0.152155	7.94429	1.95311e-15	1.09931e-13	1630.62	-0.164965	0.152999	-1.07821	0.28094	0.517488
Minc3s00023g01452	140.241	-1.67423	0.244308	-6.85295	7.23442e-12	9.70291e-11	140.241	-0.417381	0.237478	-1.75755	0.0788233	0.306378	140.241	0.397212	0.234916	1.69087	0.0908621	0.19946	140.241	-1.02995	0.2436	-4.22805	2.35727e-05	0.000712727
Minc3s00023g01454	52.8186	0.49664	0.242907	2.04457	0.040897	0.0846804	52.8186	0.8352	0.242004	3.45119	0.000558131	0.0207962	52.8186	1.21857	0.239665	5.08448	3.68626e-07	5.21833e-06	52.8186	0.946	0.244261	3.87291	0.000107545	0.00230949
Minc3s00023g01455	2.58895	1.71978	1.33334	1.28983	0.197111	0.303255	2.58895	2.06747	1.33048	1.55393	0.120201	NA	2.58895	2.23954	1.32992	1.68396	0.0921895	0.201647	2.58895	2.4654	1.32763	1.85699	0.063313	NA
Minc3s00023g01456	52.7162	-0.2126	0.26443	-0.803994	0.4214	0.544531	52.7162	-0.343252	0.269481	-1.27375	0.202752	0.487902	52.7162	0.659698	0.259911	2.53816	0.0111436	0.0392597	52.7162	0.256488	0.265559	0.965841	0.334124	0.571817
Minc3s00023g01457	79.4706	0.244077	0.203074	1.20191	0.229398	0.34124	79.4706	0.167222	0.205906	0.812128	0.416718	0.690068	79.4706	0.969265	0.20096	4.82317	1.41295e-06	1.73455e-05	79.4706	-0.0156664	0.211272	-0.0741528	0.940889	0.973678
Minc3s00023g01458	412.996	0.382451	0.143531	2.66458	0.00770841	0.0205771	412.996	0.169973	0.144583	1.17561	0.239751	0.528956	412.996	0.411164	0.144374	2.84791	0.00440076	0.0185708	412.996	-0.00256847	0.14604	-0.0175874	0.985968	0.994269
Minc3s00023g01459	37.4014	0.192925	0.369304	0.522403	0.60139	0.705336	37.4014	0.384548	0.371005	1.0365	0.299968	0.590597	37.4014	3.76976	0.332707	11.3306	9.26206e-30	1.81991e-27	37.4014	0.79287	0.368197	2.15338	0.0312885	0.139283
Minc3s00023g01460	877.742	0.0999878	0.148301	0.674221	0.500171	0.617637	877.742	0.0675604	0.148918	0.453674	0.650063	0.84121	877.742	2.48394	0.14627	16.9819	1.1182e-64	9.65597e-62	877.742	0.203372	0.149334	1.36186	0.173241	0.392392
Minc3s00023g01461	262.538	-0.496324	0.177766	-2.79201	0.00523814	0.0147231	262.538	0.00819031	0.176889	0.046302	0.96307	0.986838	262.538	0.825739	0.175115	4.71541	2.41228e-06	2.79113e-05	262.538	-0.467929	0.180317	-2.59504	0.00945806	0.0629757
Minc3s00023g01463	64.4619	0.795733	0.371363	2.14274	0.0321342	0.0690232	64.4619	0.170077	0.377043	0.451081	0.651931	0.842225	64.4619	1.52728	0.370067	4.12703	3.67473e-05	0.000310559	64.4619	0.407855	0.377637	1.08002	0.280133	0.516563
Minc3s00023g01464	3.47033	0.220914	0.859414	0.257052	0.797138	0.859115	3.47033	0.0705607	0.882147	0.0799874	0.936247	NA	3.47033	1.52452	0.826016	1.84563	0.064946	0.155796	3.47033	1.31563	0.837259	1.57135	0.116102	NA
Minc3s00023g01466	2.61418	-0.518557	1.04775	-0.494922	0.620655	0.721578	2.61418	0.768716	0.990197	0.776326	0.437556	NA	2.61418	0.549606	1.00663	0.545984	0.585077	0.724999	2.61418	0.286071	1.0306	0.277577	0.781337	NA
Minc3s00023g01467	2.4527	-0.991219	1.35517	-0.731437	0.464512	0.585869	2.4527	-2.45202	1.53441	-1.59802	0.110038	NA	2.4527	2.28688	1.1772	1.94264	0.0520601	0.13161	2.4527	0.182259	1.2867	0.141649	0.887358	NA
Minc3s00023g01468	2.01835	0.259136	1.21782	0.212786	0.831494	0.88487	2.01835	-0.528691	1.27723	-0.413936	0.678921	NA	2.01835	0.864875	1.21076	0.714325	0.475026	0.631136	2.01835	-1.57226	1.43989	-1.09193	0.274863	NA
Minc3s00023g01469	29.903	-1.0044	0.335079	-2.99751	0.00272191	0.00833133	29.903	-0.366224	0.327568	-1.11801	0.263563	0.552667	29.903	-0.390091	0.330769	-1.17935	0.238261	0.394385	29.903	0.249634	0.322671	0.773648	0.439139	0.663271
Minc3s00023g01471	27.4399	-0.731392	0.340064	-2.15075	0.031496	0.0678699	27.4399	0.274988	0.327739	0.839046	0.401444	0.67816	27.4399	-0.429667	0.342296	-1.25525	0.209389	0.360185	27.4399	-0.000183468	0.336761	-0.000544803	0.999565	0.999804
Minc3s00023g01472	25.876	1.00318	0.38163	2.62867	0.00857185	0.0225496	25.876	0.312868	0.393317	0.795459	0.426347	0.696008	25.876	0.397525	0.394456	1.00778	0.31356	0.476924	25.876	0.19539	0.401341	0.486841	0.626371	0.801628
Minc3s00023g01473	41.6527	0.0560374	0.255461	0.219358	0.826371	0.880805	41.6527	0.330337	0.255262	1.29411	0.195629	0.480082	41.6527	0.31773	0.257362	1.23456	0.216993	0.369392	41.6527	0.172128	0.261866	0.657315	0.510979	0.721904
Minc3s00023g01474	300.577	0.274873	0.145407	1.89037	0.0587085	0.114173	300.577	0.0480195	0.146909	0.326865	0.74377	0.89062	300.577	0.405108	0.146236	2.77024	0.00560158	0.0226596	300.577	-0.154575	0.149085	-1.03683	0.299816	0.536282
Minc3s00023g01475	155.961	-1.24584	0.237421	-5.24741	1.54248e-07	1.12151e-06	155.961	-0.356615	0.233913	-1.52456	0.127368	0.389883	155.961	-0.7529	0.23692	-3.17786	0.00148366	0.00749691	155.961	-0.17368	0.234491	-0.740669	0.458894	0.680088
Minc3s00023g01476	333.865	-0.0454093	0.125224	-0.362625	0.716885	0.79987	333.865	0.170732	0.125363	1.3619	0.173229	0.451549	333.865	-0.478882	0.128622	-3.72316	0.000196744	0.00133609	333.865	-0.132143	0.12767	-1.03504	0.300651	0.536994
Minc3s00023g01477	264.883	-0.311104	0.129521	-2.40196	0.0163077	0.0390573	264.883	-0.0842877	0.129658	-0.650079	0.515641	0.75634	264.883	-0.599716	0.133014	-4.50867	6.52365e-06	6.74439e-05	264.883	-0.414768	0.13282	-3.12278	0.00179154	0.0194244
Minc3s00023g01478	94.9773	-0.234783	0.190813	-1.23044	0.218534	0.328448	94.9773	-0.314149	0.193287	-1.6253	0.104099	0.3534	94.9773	-0.812736	0.199811	-4.06753	4.75132e-05	0.000388512	94.9773	-0.528312	0.198294	-2.66429	0.00771511	0.0545367
Minc3s00023g01479	639.895	-1.02551	0.152688	-6.71633	1.86353e-11	2.37218e-10	639.895	0.269353	0.150755	1.78669	0.0739875	0.296167	639.895	0.133138	0.151179	0.880663	0.3785	0.542173	639.895	0.0910902	0.151497	0.601266	0.547663	0.749302
Minc3s00023g01480	125.561	0.470046	0.161312	2.9139	0.00356945	0.0105562	125.561	-0.352938	0.167835	-2.10288	0.0354758	0.203057	125.561	-1.04775	0.177137	-5.9149	3.32082e-09	7.23088e-08	125.561	-0.420402	0.171362	-2.45329	0.0141556	0.0828821
Minc3s00023g01481	51.9274	-1.06175	0.375802	-2.82529	0.00472385	0.0134559	51.9274	-0.736041	0.375014	-1.9627	0.0496807	0.241638	51.9274	-0.542662	0.374567	-1.44877	0.147401	0.281478	51.9274	-0.380824	0.374437	-1.01706	0.309125	0.546141
Minc3s00023g01482	136.913	0.214826	0.251413	0.854475	0.392842	0.516898	136.913	0.482612	0.251395	1.91974	0.0548911	0.254232	136.913	0.9448	0.250292	3.7748	0.000160136	0.00111589	136.913	0.078022	0.255059	0.305898	0.759683	0.879712
Minc3s00023g01483	93.7466	1.2314	0.227218	5.41947	5.97751e-08	4.63161e-07	93.7466	-0.592275	0.24119	-2.45563	0.0140636	0.123072	93.7466	-0.869763	0.247204	-3.5184	0.000434164	0.00263919	93.7466	-0.283256	0.24115	-1.1746	0.240154	0.473598
Minc3s00023g01484	544.373	0.28999	0.141987	2.04237	0.0411148	0.0850473	544.373	0.0998662	0.142771	0.699487	0.484248	0.734629	544.373	0.0842901	0.143141	0.588861	0.555954	0.70023	544.373	0.0623172	0.143546	0.434126	0.664197	0.822617
Minc3s00023g01485	54.3898	1.00761	0.204341	4.93102	8.1803e-07	5.26759e-06	54.3898	0.0552816	0.218766	0.252698	0.800502	0.916583	54.3898	0.330878	0.216639	1.52733	0.126679	0.252989	54.3898	0.0784766	0.223991	0.350356	0.726071	0.859883
Minc3s00023g01487	108.573	-0.551062	0.227109	-2.42642	0.0152487	0.036901	108.573	0.189036	0.223859	0.844443	0.398422	0.675264	108.573	-0.0942311	0.226786	-0.415506	0.677772	0.796804	108.573	0.0421039	0.226902	0.18556	0.85279	0.928276
Minc3s00023g01488	180.147	-0.22641	0.15855	-1.428	0.153291	0.248097	180.147	-0.0139259	0.158799	-0.0876956	0.930119	0.974672	180.147	-0.260086	0.161177	-1.61367	0.106598	0.223595	180.147	0.109226	0.159811	0.683469	0.49431	0.709453
Minc3s00023g01489	368.177	-0.0737514	0.10648	-0.692629	0.488542	0.606406	368.177	0.00225654	0.107221	0.0210458	0.983209	0.99392	368.177	0.0840281	0.107531	0.781428	0.434551	0.593447	368.177	0.470374	0.106565	4.41397	1.01492e-05	0.000359573
Minc3s00023g01490	19.5601	-0.661759	0.481994	-1.37296	0.169764	0.269155	19.5601	0.152074	0.469804	0.323696	0.746168	0.891579	19.5601	0.392426	0.468269	0.838036	0.40201	0.563983	19.5601	0.559848	0.468008	1.19624	0.231604	0.463086
Minc3s00023g01491	1.62887	0.658884	1.49042	0.442078	0.658433	0.752777	1.62887	0.853472	1.49617	0.57044	0.56838	NA	1.62887	3.17067	1.38027	2.29713	0.0216113	0.0666497	1.62887	0.955718	1.5176	0.629758	0.528853	NA
Minc3s00023g01492	18.9303	-3.30325	0.626571	-5.27194	1.34986e-07	9.91355e-07	18.9303	-0.558278	0.534902	-1.0437	0.296624	0.586875	18.9303	-1.5819	0.561397	-2.81779	0.00483553	0.0200725	18.9303	-1.27072	0.556608	-2.28297	0.0224323	0.112275
Minc3s00023g01493	1039.82	-0.663804	0.110701	-5.99635	2.01803e-09	1.94231e-08	1039.82	-0.324025	0.110601	-2.92967	0.00339321	0.0566797	1039.82	-1.36513	0.112977	-12.0833	1.29431e-33	3.37076e-31	1039.82	-0.272578	0.110959	-2.45656	0.0140274	0.0823901
Minc3s00023g01494	28.8774	0.0932096	0.409364	0.227694	0.819884	0.876093	28.8774	-1.3064	0.433009	-3.01702	0.00255273	0.0481067	28.8774	-1.0183	0.429983	-2.36824	0.0178728	0.0573797	28.8774	-1.063	0.434488	-2.44655	0.0144231	0.0839359
Minc3s00023g01495	24.0176	1.0647	0.359853	2.9587	0.00308941	0.00929988	24.0176	0.12823	0.377145	0.340002	0.733855	0.885129	24.0176	0.287517	0.376948	0.76275	0.445613	0.603954	24.0176	0.0321511	0.386615	0.0831605	0.933724	0.969922
Minc3s00023g01496	86.3686	-0.14703	0.199664	-0.736391	0.461493	0.583224	86.3686	-0.345679	0.203277	-1.70053	0.0890309	0.326499	86.3686	-0.931796	0.211805	-4.39931	1.08597e-05	0.00010593	86.3686	-0.362343	0.206535	-1.75439	0.0793639	0.246389
Minc3s00023g01497	14.0043	1.77342	0.515453	3.44051	0.000580613	0.00212391	14.0043	-0.521609	0.600456	-0.868688	0.385018	0.663041	14.0043	1.53905	0.526037	2.92574	0.00343637	0.0151663	14.0043	1.96238	0.521085	3.76595	0.000165919	0.00321529
Minc3s00023g01498	100.004	-0.255977	0.189286	-1.35233	0.176269	0.27755	100.004	-0.0141905	0.189424	-0.0749143	0.940283	0.978028	100.004	0.0102973	0.190456	0.0540662	0.956882	0.975486	100.004	-0.0337968	0.192225	-0.175819	0.860436	0.932026
Minc3s00023g01499	113.069	-0.0652417	0.18035	-0.361751	0.717538	0.80036	113.069	-0.0142743	0.181811	-0.0785117	0.937421	0.976637	113.069	-0.324958	0.185825	-1.74874	0.0803366	0.182813	113.069	0.206227	0.182466	1.13022	0.258383	0.493636
Minc3s00023g01500	1.69738	4.57739	1.71441	2.66994	0.00758639	0.0202998	1.69738	-1.14917	1.9837	-0.579306	0.562383	NA	1.69738	2.04553	1.79974	1.13657	0.255719	0.414707	1.69738	-0.122768	1.9837	-0.0618884	0.950652	NA
Minc3s00023g01501	283.474	0.575719	0.179025	3.21586	0.00130053	0.0043521	283.474	0.330256	0.180222	1.8325	0.0668772	0.280231	283.474	0.16185	0.181236	0.893036	0.371838	0.535622	283.474	0.359742	0.181067	1.98678	0.0469463	0.177884
Minc3s00023g01502	12.4985	0.208823	0.397516	0.525321	0.59936	0.703706	12.4985	-0.404525	0.421357	-0.960053	0.337029	0.624852	12.4985	-0.345415	0.424451	-0.813793	0.415764	0.576719	12.4985	0.14657	0.413279	0.354652	0.72285	0.858363
Minc3s00023g01503	0.303829	1.09288	6.21519	0.17584	0.860419	NA	0.303829	-2.0638	6.27718	-0.328778	0.742323	NA	0.303829	-1.91927	6.27718	-0.305753	0.759792	NA	0.303829	-1.75875	6.27718	-0.280182	0.779338	NA
Minc3s00023g01504	41.0658	2.55699	0.300747	8.50214	1.8613e-17	4.46074e-16	41.0658	0.63368	0.319734	1.9819	0.0474909	0.236232	41.0658	0.580055	0.323252	1.79443	0.0727438	0.169832	41.0658	0.620524	0.325498	1.90638	0.0566006	0.199467
Minc3s00024g01505	3226.82	-1.80378	0.154035	-11.7102	1.1298e-31	8.00477e-30	3226.82	-0.239115	0.153425	-1.55852	0.11911	0.377272	3226.82	-0.790987	0.153692	-5.14658	2.65275e-07	3.8705e-06	3226.82	0.0761747	0.153422	0.496504	0.619539	0.79741
Minc3s00024g01506	920.876	-0.118028	0.178627	-0.660748	0.508774	0.625311	920.876	-0.188955	0.178957	-1.05587	0.291028	0.580921	920.876	-0.135749	0.179079	-0.75804	0.448427	0.606459	920.876	-0.139804	0.179266	-0.779872	0.435466	0.660191
Minc3s00024g01508	1.07657	2.10034	1.85032	1.13512	0.256325	0.372431	1.07657	3.5339	1.78744	1.97707	0.048034	NA	1.07657	3.22916	1.80644	1.78759	0.0738429	0.171898	1.07657	1.34687	1.99626	0.674697	0.499868	NA
Minc3s00024g01509	339.076	-0.925414	0.186907	-4.95121	7.37519e-07	4.7878e-06	339.076	-0.0126824	0.184964	-0.068567	0.945334	0.979548	339.076	-0.383766	0.186478	-2.05797	0.0395931	0.106729	339.076	0.036885	0.185631	0.1987	0.842497	0.9229
Minc3s00024g01510	459.549	-1.60352	0.265712	-6.03481	1.59153e-09	1.55551e-08	459.549	-0.83526	0.264681	-3.15573	0.00160098	0.0367588	459.549	-1.46218	0.266465	-5.48734	4.08039e-08	7.1334e-07	459.549	-0.477774	0.264594	-1.80569	0.0709675	0.230191
Minc3s00024g01511	540.718	0.309953	0.123137	2.51714	0.011831	0.0297244	540.718	-0.365078	0.125024	-2.92005	0.00349971	0.0575446	540.718	-0.523537	0.125974	-4.1559	3.24011e-05	0.000278838	540.718	-0.56359	0.126651	-4.44995	8.58914e-06	0.00031593
Minc3s00024g01512	67.1246	-1.02964	0.244838	-4.2054	2.60622e-05	0.000127417	67.1246	0.0981974	0.234674	0.418442	0.675624	0.854681	67.1246	0.379621	0.233613	1.625	0.104162	0.22004	67.1246	-0.0256168	0.238987	-0.107189	0.914639	0.960598
Minc3s00024g01513	4.22141	-0.990256	0.910345	-1.08778	0.276692	0.394998	4.22141	-0.438117	0.890935	-0.491749	0.622897	NA	4.22141	0.619822	0.849907	0.729282	0.465829	0.622382	4.22141	-0.459396	0.912487	-0.503455	0.614644	NA
Minc3s00024g01515	40.7579	0.410591	0.272526	1.50661	0.13191	0.220086	40.7579	-0.340535	0.28549	-1.19281	0.232945	0.522104	40.7579	0.318283	0.277947	1.14512	0.252159	0.410472	40.7579	-0.756513	0.30131	-2.51074	0.0120477	0.0742535
Minc3s00024g01519	278.657	-0.13909	0.125111	-1.11174	0.266251	0.383347	278.657	0.122027	0.125109	0.975365	0.329379	0.618576	278.657	-0.0431094	0.126591	-0.340542	0.733449	0.835093	278.657	0.395258	0.125248	3.15581	0.00160055	0.0179497
Minc3s00024g01520	3043.16	-2.50394	0.152273	-16.4438	9.29259e-61	3.20968e-58	3043.16	0.0697413	0.15075	0.462628	0.643631	0.837394	3043.16	-0.489427	0.151001	-3.24123	0.00119016	0.00622475	3043.16	0.323796	0.150765	2.14769	0.0317384	0.140627
Minc3s00024g01521	85.0419	0.488948	0.226884	2.15506	0.0311572	0.067235	85.0419	0.162031	0.230978	0.701502	0.48299	0.734472	85.0419	0.340096	0.230778	1.47369	0.140564	0.272428	85.0419	0.183819	0.233595	0.786913	0.431333	0.656586
Minc3s00024g01522	340.65	0.00159035	0.140568	0.0113138	0.990973	0.994609	340.65	-0.270839	0.142166	-1.90509	0.0567683	0.258084	340.65	0.057645	0.141591	0.407124	0.683917	0.801085	340.65	-0.393407	0.143926	-2.7334	0.00626838	0.0473047
Minc3s00024g01523	0.266183	0	4.0089	0	1	NA	0.266183	0.29349	4.0089	0.0732096	0.941639	NA	0.266183	2.08078	3.94839	0.526994	0.598198	NA	0.266183	0	4.0089	0	1	NA
Minc3s00024g01524	1.5717	1.34729	1.44358	0.9333	0.350665	0.474778	1.5717	0.165226	1.5339	0.107716	0.914221	NA	1.5717	2.1012	1.4322	1.46711	0.142347	0.274728	1.5717	0.772055	1.50759	0.512112	0.608572	NA
Minc3s00024g01525	768.731	0.0685165	0.0996604	0.6875	0.491768	0.609642	768.731	-0.361789	0.100965	-3.58331	0.000339271	0.0159178	768.731	-0.419893	0.101507	-4.13659	3.52513e-05	0.000299905	768.731	-0.477125	0.102109	-4.67271	2.97254e-06	0.000133599
Minc3s00024g01526	120.122	0.0412419	0.17367	0.237473	0.81229	0.870405	120.122	-0.0392283	0.17661	-0.222119	0.824222	0.927315	120.122	0.914556	0.170581	5.36141	8.25762e-08	1.36782e-06	120.122	0.769071	0.172469	4.4592	8.2268e-06	0.000305713
Minc3s00024g01527	160.566	-0.0724875	0.165727	-0.437391	0.661828	0.75573	160.566	-0.0685992	0.166971	-0.410844	0.681187	0.857816	160.566	-0.347583	0.169595	-2.04948	0.0404148	0.10848	160.566	-0.369671	0.170882	-2.16331	0.0305174	0.136893
Minc3s00024g01533	113.677	-0.0973287	0.176676	-0.550888	0.581711	0.688302	113.677	-0.0794299	0.178476	-0.445046	0.656287	0.844687	113.677	0.0672064	0.178521	0.376462	0.706573	0.816621	113.677	0.0950528	0.179577	0.529316	0.596586	0.782518
Minc3s00024g01534	148.492	0.621099	0.170676	3.63906	0.000273633	0.00107967	148.492	0.0779684	0.175321	0.444717	0.656524	0.844783	148.492	0.760036	0.172009	4.41858	9.93534e-06	9.79622e-05	148.492	0.0293465	0.178276	0.164613	0.869249	0.936189
Minc3s00024g01535	0.308488	0	6.28782	0	1	NA	0.308488	1.78834	6.25378	0.285961	0.774908	NA	0.308488	0.437937	6.28782	0.0696486	0.944473	NA	0.308488	0.598452	6.28782	0.0951765	0.924175	NA
Minc3s00024g01536	33.7626	-2.05921	0.401275	-5.13168	2.87172e-07	2.00071e-06	33.7626	-0.600679	0.374226	-1.60513	0.108466	0.360985	33.7626	-1.42718	0.394494	-3.61776	0.000297161	0.00189709	33.7626	-0.549599	0.37837	-1.45254	0.14635	0.355806
Minc3s00024g01539	283.039	0.860587	0.158204	5.43974	5.33597e-08	4.16146e-07	283.039	0.0788895	0.160849	0.490456	0.623811	0.826114	283.039	0.167042	0.161097	1.0369	0.29978	0.462221	283.039	-0.440482	0.164722	-2.67409	0.00749316	0.0534362
Minc3s00024g01540	492.267	-2.45442	0.155199	-15.8146	2.46771e-56	6.61426e-54	492.267	0.26098	0.144271	1.80896	0.0704576	0.28916	492.267	-0.995418	0.148416	-6.70694	1.98753e-11	6.30132e-10	492.267	1.13564	0.143443	7.91705	2.43206e-15	7.03368e-13
Minc3s00024g01541	272.284	-0.860547	0.221675	-3.88203	0.00010359	0.000450444	272.284	-0.383757	0.221007	-1.7364	0.0824928	0.314011	272.284	-0.518098	0.221949	-2.33431	0.0195797	0.0617776	272.284	-0.263841	0.221585	-1.1907	0.233772	0.465338
Minc3s00024g01542	1301.22	-0.585707	0.149854	-3.90852	9.28623e-05	0.000407767	1301.22	0.136993	0.149432	0.91676	0.359269	0.642265	1301.22	0.986419	0.149002	6.62017	3.58779e-11	1.09414e-09	1301.22	-0.0362612	0.149877	-0.24194	0.808827	0.906361
Minc3s00024g01543	4.59914	-1.74961	0.834113	-2.09758	0.0359426	0.0758755	4.59914	-0.57337	0.765724	-0.748794	0.453981	NA	4.59914	-1.10158	0.811577	-1.35734	0.174675	0.317268	4.59914	0.0719187	0.748802	0.0960449	0.923485	NA
Minc3s00024g01544	321.837	-0.899443	0.135184	-6.65349	2.86223e-11	3.55434e-10	321.837	0.0842122	0.132324	0.636408	0.52451	0.762926	321.837	-0.178207	0.133809	-1.3318	0.182926	0.328222	321.837	0.14309	0.133152	1.07463	0.282539	0.519473
Minc3s00024g01545	693.034	0.52362	0.112727	4.64504	3.40012e-06	1.96376e-05	693.034	-0.120689	0.114123	-1.05753	0.290268	0.580158	693.034	-0.18005	0.114603	-1.57107	0.116165	0.238211	693.034	-0.206633	0.115046	-1.7961	0.0724793	0.233187
Minc3s00024g01546	2.90857	0.566789	1.04301	0.543417	0.586843	0.692507	2.90857	-0.607853	1.11231	-0.546477	0.584738	NA	2.90857	0.189853	1.07323	0.176898	0.859589	0.916869	2.90857	-0.680073	1.14365	-0.594652	0.552076	NA
Minc3s00024g01548	2.55343	0.753098	1.314	0.573134	0.566554	0.675005	2.55343	-1.72421	1.58393	-1.08856	0.276347	NA	2.55343	2.62425	1.24997	2.09946	0.0357768	0.0988864	2.55343	1.08921	1.33044	0.818684	0.412967	NA
Minc3s00024g01549	52.7835	-0.27823	0.279216	-0.996469	0.319023	0.441055	52.7835	-0.178512	0.280781	-0.635769	0.524927	0.763344	52.7835	-0.608208	0.288003	-2.11181	0.0347029	0.0966345	52.7835	-0.897048	0.295616	-3.0345	0.00240934	0.0242456
Minc3s00024g01550	198.298	0.311352	0.14345	2.17045	0.0299727	0.0651446	198.298	-0.583479	0.149563	-3.90121	9.57128e-05	0.00757613	198.298	0.0289657	0.146579	0.197611	0.843349	0.906828	198.298	-0.0406234	0.147912	-0.274647	0.783588	0.89324
Minc3s00024g01551	176.444	1.30036	0.170468	7.62818	2.38087e-14	4.15679e-13	176.444	0.471281	0.174389	2.70247	0.00688267	0.0830474	176.444	0.612887	0.174459	3.51308	0.000442939	0.00268513	176.444	0.33254	0.177	1.87876	0.0602769	0.207798
Minc3s00024g01552	35.4767	-0.651568	0.262527	-2.48191	0.0130681	0.0323674	35.4767	-0.669536	0.267735	-2.50074	0.0123933	0.114885	35.4767	-0.602028	0.2694	-2.2347	0.0254372	0.0755927	35.4767	-0.599092	0.272944	-2.19493	0.0281689	0.13002
Minc3s00024g01553	79.4754	0.536669	0.213642	2.512	0.0120048	0.0301008	79.4754	0.191514	0.217919	0.878832	0.379492	0.658066	79.4754	0.128373	0.219894	0.583794	0.559359	0.702819	79.4754	0.0524977	0.222322	0.236134	0.813329	0.908694
Minc3s00024g01554	446.121	0.356877	0.11766	3.03313	0.00242032	0.00751254	446.121	0.129367	0.118899	1.08804	0.276577	0.566404	446.121	0.194261	0.119178	1.63	0.103102	0.218449	446.121	0.207671	0.119629	1.73597	0.0825694	0.252276
Minc3s00024g01555	6.62956	-0.233967	0.762447	-0.306863	0.758948	0.831312	6.62956	0.197147	0.753707	0.26157	0.793653	NA	6.62956	1.96267	0.706494	2.77804	0.00546874	0.0222054	6.62956	0.40433	0.758473	0.533084	0.593976	NA
Minc3s00024g01556	340.556	-1.29308	0.379047	-3.4114	0.000646311	0.00233617	340.556	-0.0816356	0.377458	-0.216277	0.828772	0.929756	340.556	0.0493667	0.377494	0.130775	0.895953	0.938748	340.556	0.0156225	0.377726	0.0413592	0.96701	0.985685
Minc3s00024g01557	12.7577	2.36269	0.487448	4.84707	1.25297e-06	7.78697e-06	12.7577	0.372588	0.539185	0.691021	0.489553	0.738694	12.7577	2.46557	0.490932	5.02221	5.10797e-07	7.01015e-06	12.7577	1.27297	0.51772	2.45881	0.0139399	0.0820389
Minc3s00024g01559	37.9335	-0.432396	0.351163	-1.23133	0.218201	0.328094	37.9335	0.172085	0.346877	0.496099	0.619825	0.823796	37.9335	0.631791	0.343826	1.83753	0.0661316	0.157936	37.9335	0.235229	0.349796	0.672475	0.501281	0.714577
Minc3s00024g01560	35.1018	0.916918	0.35334	2.595	0.00945912	0.024535	35.1018	0.625578	0.357862	1.7481	0.0804471	0.309697	35.1018	0.363546	0.362537	1.00278	0.315966	0.479406	35.1018	0.374258	0.364436	1.02695	0.304443	0.54118
Minc3s00024g01561	228.427	-0.110091	0.133584	-0.824135	0.409863	0.533354	228.427	0.0757344	0.133894	0.56563	0.571646	0.79343	228.427	-0.432332	0.137375	-3.14709	0.00164903	0.00817021	228.427	-0.379677	0.13805	-2.75029	0.00595431	0.0457409
Minc3s00024g01562	559.899	0.0269857	0.104357	0.25859	0.795951	0.858361	559.899	-0.148432	0.105372	-1.40864	0.158942	0.433635	559.899	-0.620053	0.107444	-5.77092	7.88413e-09	1.59402e-07	559.899	-0.000667466	0.105819	-0.00630764	0.994967	0.997968
Minc3s00024g01564	37.9836	0.700211	0.269094	2.60211	0.0092653	0.0240863	37.9836	-0.139353	0.283094	-0.492251	0.622542	0.825548	37.9836	-0.575285	0.295487	-1.94691	0.0515457	0.130743	37.9836	0.164539	0.283124	0.581157	0.561135	0.759029
Minc3s00024g01565	39.3704	-2.0615	0.364047	-5.66275	1.48969e-08	1.2755e-07	39.3704	-0.837048	0.343606	-2.43607	0.0148477	0.126329	39.3704	-0.955668	0.348118	-2.74524	0.00604661	0.0240676	39.3704	-0.228626	0.339408	-0.673601	0.500565	0.714054
Minc3s00024g01566	147.819	-0.820869	0.175535	-4.67639	2.91969e-06	1.7051e-05	147.819	-0.28201	0.173504	-1.62537	0.104083	0.3534	147.819	-0.197305	0.173971	-1.13412	0.256743	0.41582	147.819	0.265125	0.172027	1.54119	0.123271	0.320833
Minc3s00024g01567	94.6223	0.56361	0.185056	3.04562	0.00232202	0.00724501	94.6223	0.155503	0.189896	0.818886	0.412851	0.686863	94.6223	0.441599	0.188752	2.33958	0.0193055	0.0611122	94.6223	-0.117886	0.19614	-0.601033	0.547818	0.749328
Minc3s00024g01568	67.729	-0.211383	0.202413	-1.04432	0.296339	0.416921	67.729	-0.00531574	0.202953	-0.0261919	0.979104	0.992779	67.729	-0.284806	0.208134	-1.36838	0.171193	0.312833	67.729	-0.128378	0.208144	-0.616774	0.537384	0.74176
Minc3s00024g01569	7.57987	1.50644	0.703457	2.14148	0.032235	0.069222	7.57987	0.394124	0.731064	0.539109	0.589812	NA	7.57987	0.497832	0.732567	0.679572	0.496775	0.65066	7.57987	-0.609114	0.793235	-0.767885	0.442555	0.666199
Minc3s00024g01570	165.732	0.717885	0.127504	5.63028	1.79916e-08	1.52181e-07	165.732	-0.00394213	0.132994	-0.0296414	0.976353	0.991716	165.732	-0.311565	0.136959	-2.27487	0.0229138	0.0697618	165.732	-0.368754	0.139265	-2.64785	0.00810044	0.0563768
Minc3s00024g01571	95.1386	-0.263553	0.210607	-1.25139	0.210792	0.319347	95.1386	0.448239	0.207278	2.1625	0.0305797	0.187404	95.1386	0.122824	0.210834	0.582562	0.560189	0.703457	95.1386	0.203817	0.21147	0.963808	0.335142	0.572768
Minc3s00024g01572	123.77	-0.31882	0.226669	-1.40654	0.159562	0.256034	123.77	0.365001	0.224289	1.62737	0.103659	0.352735	123.77	0.632902	0.223769	2.82838	0.00467848	0.0195478	123.77	0.157597	0.227276	0.693415	0.488049	0.704777
Minc3s00024g01573	89.407	0.300601	0.212729	1.41307	0.157637	0.253514	89.407	0.15215	0.215654	0.705526	0.480483	0.732893	89.407	0.489511	0.21425	2.28476	0.0223267	0.0683869	89.407	0.30441	0.216969	1.40301	0.160614	0.375065
Minc3s00024g01574	27.7965	0.794829	0.389273	2.04183	0.0411688	0.0851326	27.7965	1.38058	0.38557	3.58061	0.000342792	0.015961	27.7965	1.53791	0.385547	3.98889	6.63835e-05	0.000516922	27.7965	1.59946	0.386485	4.13849	3.49603e-05	0.000966933
Minc3s00024g01575	73.9002	-1.3864	0.34374	-4.03327	5.50057e-05	0.000253077	73.9002	-0.684306	0.339154	-2.01769	0.0436239	0.225615	73.9002	0.179183	0.334118	0.536286	0.591761	0.730358	73.9002	-0.178063	0.337477	-0.527631	0.597755	0.783503
Minc3s00024g01576	221.471	-0.296083	0.130121	-2.27544	0.0228795	0.0519663	221.471	0.0144232	0.129858	0.111069	0.911561	0.966674	221.471	-0.375166	0.13316	-2.81742	0.00484119	0.0200871	221.471	-0.0893507	0.132252	-0.67561	0.499289	0.713003
Minc3s00024g01577	145.382	-0.0962744	0.151178	-0.636827	0.524238	0.63847	145.382	-0.429677	0.155045	-2.7713	0.00558337	0.0737127	145.382	0.0451514	0.152767	0.295558	0.767568	0.857984	145.382	-0.765881	0.161248	-4.74971	2.03704e-06	9.67848e-05
Minc3s00024g01578	156.698	0.856003	0.212531	4.02765	5.63365e-05	0.000258619	156.698	0.36598	0.21519	1.70073	0.0889932	0.326464	156.698	0.627216	0.214739	2.92083	0.00349101	0.015358	156.698	0.512115	0.215949	2.37146	0.0177179	0.0964551
Minc3s00024g01579	66.818	-0.715413	0.208287	-3.43475	0.000593104	0.00216369	66.818	-0.0855447	0.203869	-0.419605	0.674774	0.854322	66.818	-0.36199	0.208989	-1.7321	0.0832562	0.187433	66.818	0.154272	0.204576	0.754106	0.450786	0.673086
Minc3s00024g01580	141.808	1.53255	0.159225	9.62503	6.26876e-22	2.15635e-20	141.808	-0.33187	0.172492	-1.92397	0.0543579	0.253051	141.808	0.645314	0.165142	3.90762	9.32098e-05	0.000694975	141.808	-0.213806	0.174764	-1.2234	0.221178	0.451434
Minc3s00024g01581	86.1465	0.202021	0.205175	0.984627	0.324807	0.44684	86.1465	0.244874	0.206928	1.18338	0.23666	0.526011	86.1465	0.376332	0.207111	1.81705	0.0692095	0.163443	86.1465	0.46826	0.207661	2.25493	0.024138	0.117562
Minc3s00024g01582	87.7569	-1.4711	0.289217	-5.0865	3.64728e-07	2.49384e-06	87.7569	-0.455438	0.282843	-1.61022	0.107351	0.359173	87.7569	-0.851361	0.287173	-2.96463	0.00303045	0.0136504	87.7569	-0.592774	0.286197	-2.07121	0.0383395	0.157671
Minc3s00024g01583	60.5919	0.787784	0.233295	3.37677	0.000733411	0.00261657	60.5919	0.0616778	0.241985	0.254882	0.798814	0.915658	60.5919	0.666116	0.237319	2.80683	0.00500313	0.0206392	60.5919	-0.0211973	0.247238	-0.0857366	0.931676	0.968778
Minc3s00024g01584	46.7909	-0.140713	0.359881	-0.390999	0.695798	0.783399	46.7909	-0.989676	0.372423	-2.6574	0.0078747	0.0896393	46.7909	-0.650562	0.369654	-1.75992	0.0784217	0.179539	46.7909	-0.657355	0.372007	-1.76705	0.0772203	0.242431
Minc3s00024g01585	4.55771	1.2205	0.876881	1.39187	0.163962	0.261664	4.55771	0.33085	0.913649	0.362119	0.717263	NA	4.55771	1.51665	0.879558	1.72433	0.0846479	0.189505	4.55771	0.362819	0.927206	0.391303	0.695573	NA
Minc3s00024g01586	341.589	-0.829855	0.188826	-4.39481	1.1087e-05	5.81133e-05	341.589	-0.289251	0.187983	-1.53871	0.123875	0.384521	341.589	0.144504	0.18729	0.77155	0.440381	0.599048	341.589	-0.164106	0.188515	-0.870516	0.384019	0.617974
Minc3s00024g01587	157.097	-1.57569	0.270958	-5.81528	6.05329e-09	5.47837e-08	157.097	-0.649872	0.267542	-2.42905	0.0151385	0.128225	157.097	-0.698673	0.268449	-2.60263	0.00925121	0.0338805	157.097	-0.323408	0.26746	-1.20918	0.226593	0.457745
Minc3s00024g01588	450.246	-0.138474	0.102694	-1.34842	0.177523	0.279223	450.246	-0.0207526	0.10322	-0.201052	0.840658	0.935343	450.246	0.701996	0.101394	6.92343	4.40843e-12	1.53728e-10	450.246	0.251473	0.103352	2.43319	0.0149667	0.0861384
Minc3s00024g01589	523.723	-1.15683	0.131486	-8.79809	1.39159e-18	3.64819e-17	523.723	-0.319542	0.129855	-2.46077	0.0138639	0.122064	523.723	-0.461775	0.130626	-3.5351	0.000407626	0.00249643	523.723	-0.163448	0.130222	-1.25515	0.209423	0.437888
Minc3s00024g01590	126.836	0.63237	0.164245	3.85016	0.000118042	0.00050736	126.836	0.114462	0.168786	0.678149	0.497677	0.744181	126.836	0.19369	0.169339	1.1438	0.252708	0.411164	126.836	-0.0410239	0.172773	-0.237443	0.812313	0.908154
Minc3s00024g01591	109.95	-0.176769	0.168151	-1.05125	0.293143	0.413692	109.95	0.0149984	0.168651	0.0889316	0.929136	0.974114	109.95	-0.2489	0.17224	-1.44507	0.148438	0.283089	109.95	-0.0631456	0.171945	-0.367242	0.713438	0.852384
Minc3s00025g01592	56.9231	-1.02507	0.60771	-1.68678	0.0916462	0.164392	56.9231	-1.30039	0.610745	-2.12919	0.0332389	0.195826	56.9231	-0.571262	0.607576	-0.940231	0.347099	0.5113	56.9231	-1.09329	0.611435	-1.78808	0.0737633	0.2355
Minc3s00025g01593	402.844	0.200975	0.0898577	2.23659	0.0253132	0.056532	402.844	0.0403223	0.0913973	0.441176	0.659086	0.845943	402.844	-0.0599404	0.0925355	-0.647756	0.517143	0.668039	402.844	0.0488549	0.0927655	0.52665	0.598437	0.78378
Minc3s00025g01594	281.645	-0.111885	0.122976	-0.909818	0.362919	0.487148	281.645	0.0296289	0.123514	0.239883	0.810421	0.920783	281.645	0.199769	0.123437	1.61838	0.10558	0.22207	281.645	0.0922443	0.124754	0.739408	0.459659	0.680814
Minc3s00025g01595	45.7428	-0.518274	0.332213	-1.56006	0.118745	0.202526	45.7428	-0.538302	0.335753	-1.60327	0.108876	0.361305	45.7428	-0.752508	0.341449	-2.20387	0.0275338	0.080554	45.7428	-0.492274	0.339656	-1.44933	0.147246	0.356782
Minc3s00025g01596	27.1686	0.608931	0.340219	1.78982	0.0734831	0.137311	27.1686	0.295427	0.348502	0.847704	0.396603	0.673864	27.1686	0.758462	0.343633	2.20718	0.0273011	0.0800375	27.1686	0.25922	0.3551	0.729993	0.465395	0.685683
Minc3s00025g01597	20.7464	0.753762	0.410433	1.8365	0.0662831	0.126272	20.7464	0.635903	0.415157	1.53172	0.125592	0.38753	20.7464	-0.369626	0.439285	-0.841428	0.400108	0.562638	20.7464	-0.155738	0.437642	-0.355856	0.721948	0.857673
Minc3s00025g01598	13.0236	1.15232	0.446719	2.57952	0.00989375	0.0255279	13.0236	1.08665	0.452889	2.39937	0.0164234	0.133945	13.0236	1.04623	0.457122	2.28873	0.0220953	0.0678236	13.0236	0.756107	0.469439	1.61066	0.107254	0.296211
Minc3s00025g01599	7.62223	0.816447	0.570116	1.43207	0.152124	0.246625	7.62223	-1.06184	0.651923	-1.62878	0.10336	NA	7.62223	0.291197	0.59321	0.490882	0.62351	0.75545	7.62223	0.0372647	0.608569	0.0612333	0.951173	0.97846
Minc3s00025g01600	47.735	-1.78338	0.245616	-7.26086	3.84636e-13	5.95511e-12	47.735	-0.239514	0.223218	-1.07301	0.283267	0.573026	47.735	-1.65174	0.252768	-6.53461	6.37771e-11	1.86191e-09	47.735	-0.0720943	0.224852	-0.32063	0.748491	0.873565
Minc3s00025g01601	10.8594	-0.975479	0.656733	-1.48535	0.137451	0.227392	10.8594	-0.597829	0.652867	-0.915699	0.359825	NA	10.8594	0.156265	0.637335	0.245184	0.806314	0.883469	10.8594	0.304701	0.637395	0.478042	0.632621	0.805031
Minc3s00025g01602	209.898	-0.848396	0.700496	-1.21114	0.225843	0.33691	209.898	-1.21861	0.701238	-1.7378	0.0822453	0.313619	209.898	-1.4407	0.70187	-2.05266	0.0401056	0.107853	209.898	-1.11159	0.701546	-1.58449	0.113082	0.304681
Minc3s00025g01603	36.9987	0.480975	0.305732	1.57319	0.115674	0.198257	36.9987	0.022067	0.314061	0.0702632	0.943984	0.979277	36.9987	-0.516429	0.32654	-1.58152	0.113759	0.234574	36.9987	0.346194	0.313798	1.10324	0.269923	0.506584
Minc3s00025g01604	16.2948	-2.0816	0.656452	-3.17098	0.00151925	0.00499224	16.2948	-1.35417	0.644004	-2.10274	0.0354884	0.203082	16.2948	-1.09547	0.641727	-1.70707	0.087809	0.1947	16.2948	-0.61287	0.63539	-0.964558	0.334766	0.572457
Minc3s00025g01607	37.5261	0.378018	0.286592	1.31901	0.187166	0.291233	37.5261	0.258323	0.291387	0.886527	0.375334	0.654999	37.5261	0.178363	0.294913	0.604798	0.545313	0.691857	37.5261	0.558279	0.29147	1.91539	0.0554424	0.197108
Minc3s00025g01608	84.5841	0.296115	0.192201	1.54065	0.123402	0.208832	84.5841	-0.0745024	0.198	-0.376275	0.706713	0.871828	84.5841	-0.274091	0.202342	-1.35459	0.175548	0.318467	84.5841	0.680978	0.193629	3.51691	0.000436594	0.00673808
Minc3s00025g01609	1653.5	-0.70693	0.167676	-4.21605	2.48613e-05	0.000122098	1653.5	-0.122043	0.167446	-0.72885	0.466093	0.722861	1653.5	-0.327633	0.167713	-1.95353	0.0507566	0.129181	1653.5	1.00979	0.167043	6.04508	1.49333e-09	1.88308e-07
Minc3s00025g01610	167.17	0.0411557	0.178922	0.23002	0.818076	0.874815	167.17	0.20344	0.179424	1.13385	0.256855	0.546637	167.17	0.642566	0.178078	3.60833	0.00030817	0.00195596	167.17	0.420179	0.179904	2.33558	0.0195132	0.102606
Minc3s00025g01611	13.9888	2.46725	0.446551	5.52513	3.29249e-08	2.65363e-07	13.9888	0.732561	0.477019	1.53571	0.12461	0.385974	13.9888	-0.00736704	0.508991	-0.0144738	0.988452	0.993593	13.9888	0.791216	0.484279	1.6338	0.102301	0.287666
Minc3s00025g01612	4.6011	1.55457	0.683577	2.27417	0.0229558	0.0521148	4.6011	-2.00807	0.925989	-2.16857	0.0301155	NA	4.6011	-1.33505	0.853136	-1.56487	0.117613	0.24019	4.6011	-0.17048	0.763651	-0.223243	0.823346	NA
Minc3s00025g01613	2.29064	-5.08923	1.54228	-3.29981	0.000967503	0.00335353	2.29064	-4.09842	1.52281	-2.69136	0.0071162	NA	2.29064	-1.73496	1.24949	-1.38854	0.164972	0.305152	2.29064	-1.56641	1.24855	-1.25459	0.209629	NA
Minc3s00025g01614	204.91	-1.33635	0.161229	-8.28854	1.1465e-16	2.55401e-15	204.91	-0.100018	0.156036	-0.640995	0.521526	0.760923	204.91	-1.21204	0.163496	-7.41328	1.23214e-13	5.46372e-12	204.91	-0.638921	0.16032	-3.98528	6.73994e-05	0.00160978
Minc3s00025g01615	5.93243	-1.83519	0.733665	-2.5014	0.0123704	0.0308783	5.93243	-1.48232	0.726357	-2.04076	0.0412751	NA	5.93243	-0.528778	0.680902	-0.776585	0.437404	0.596028	5.93243	0.0543329	0.664564	0.0817572	0.93484	NA
Minc3s00025g01616	7.92919	1.00394	0.592637	1.69402	0.0902612	0.162395	7.92919	0.760571	0.60387	1.2595	0.207851	NA	7.92919	-0.520505	0.66424	-0.78361	0.433269	0.592461	7.92919	0.346257	0.627782	0.551557	0.581252	0.77211
Minc3s00025g01617	116.1	0.969547	0.180225	5.37966	7.46283e-08	5.71638e-07	116.1	0.111616	0.186164	0.599558	0.548801	0.779329	116.1	-0.714627	0.196294	-3.64059	0.000272019	0.00175813	116.1	-0.731242	0.198847	-3.6774	0.000235619	0.00420464
Minc3s00025g01618	43.8189	0.831904	0.256772	3.23985	0.00119593	0.00404608	43.8189	0.537852	0.262275	2.05072	0.0402944	0.216497	43.8189	-0.156144	0.275413	-0.566947	0.57075	0.712629	43.8189	0.0894701	0.273711	0.326878	0.74376	0.870331
Minc3s00025g01619	41.5994	0.702414	0.26939	2.60743	0.00912255	0.0237798	41.5994	-0.203209	0.281584	-0.721664	0.470501	0.725791	41.5994	-0.463727	0.288532	-1.60719	0.108012	0.225708	41.5994	-0.482699	0.29211	-1.65246	0.0984415	0.280751
Minc3s00025g01620	30.6022	3.94544	0.403245	9.78423	1.31593e-22	4.74584e-21	30.6022	0.247786	0.445689	0.555963	0.578236	0.797973	30.6022	-1.08209	0.515992	-2.0971	0.0359845	0.0993308	30.6022	0.044451	0.463499	0.0959032	0.923597	0.964837
Minc3s00025g01621	4.36318	3.31894	0.983658	3.37408	0.000740638	0.00263994	4.36318	-2.45207	1.4078	-1.74178	0.0815474	NA	4.36318	-0.558362	1.20342	-0.463979	0.642663	0.77038	4.36318	-1.44485	1.38851	-1.04058	0.298071	NA
Minc3s00025g01622	17.2985	2.92748	0.485966	6.02403	1.70127e-09	1.65792e-08	17.2985	0.82791	0.51944	1.59385	0.11097	0.364912	17.2985	0.22602	0.545865	0.414058	0.678832	0.797604	17.2985	1.65979	0.507028	3.27356	0.00106202	0.0132309
Minc3s00025g01623	22.4497	5.12647	0.575101	8.91403	4.92087e-19	1.33822e-17	22.4497	0.675411	0.651193	1.03719	0.299647	0.590228	22.4497	0.929392	0.645577	1.43963	0.149972	0.285071	22.4497	1.01131	0.649608	1.5568	0.119517	0.314757
Minc3s00025g01624	4.07999	4.19393	0.983333	4.26501	1.99889e-05	9.99863e-05	4.07999	0.750729	1.08594	0.691314	0.489368	NA	4.07999	-2.72415	1.41063	-1.93116	0.0534628	0.134277	4.07999	-1.1564	1.39338	-0.829927	0.40658	NA
Minc3s00025g01625	254.485	2.29425	0.195701	11.7232	9.69429e-32	6.89591e-30	254.485	-0.596194	0.205959	-2.89473	0.00379485	0.0597293	254.485	-1.04342	0.211653	-4.92985	8.22917e-07	1.07411e-05	254.485	-0.492549	0.207642	-2.3721	0.0176871	0.0963752
Minc3s00025g01626	107.43	3.40488	0.270119	12.6051	1.97964e-36	1.86308e-34	107.43	-0.436668	0.295075	-1.47985	0.138913	0.405888	107.43	-1.08932	0.313166	-3.47841	0.000504391	0.00300165	107.43	-1.15479	0.320071	-3.60791	0.000308678	0.00514599
Minc3s00025g01627	1.11885	4.62684	1.72181	2.6872	0.00720541	0.0194091	1.11885	0.98624	1.97261	0.499968	0.617098	NA	1.11885	0	1.9834	0	1	1	1.11885	2.53315	1.82854	1.38534	0.165949	NA
Minc3s00025g01628	29.1766	2.48469	0.374764	6.63002	3.35635e-11	4.13272e-10	29.1766	0.385798	0.399661	0.965313	0.334388	0.623118	29.1766	-0.0547931	0.414376	-0.13223	0.894802	0.938084	29.1766	0.342181	0.407749	0.839195	0.40136	0.633128
Minc3s00025g01629	60.7338	2.31688	0.234696	9.87183	5.51511e-23	2.06687e-21	60.7338	0.0991724	0.252119	0.393355	0.694057	0.864506	60.7338	-1.5236	0.296867	-5.13225	2.86301e-07	4.13317e-06	60.7338	0.309804	0.253505	1.22208	0.221676	0.451896
Minc3s00025g01630	5.70727	-1.45147	0.73508	-1.97457	0.0483168	0.0972678	5.70727	0.413664	0.685577	0.60338	0.546256	NA	5.70727	-3.44916	0.990833	-3.48107	0.00049941	0.00297632	5.70727	0.0876432	0.699232	0.125342	0.900253	NA
Minc3s00025g01632	7.39115	5.04862	0.829855	6.08373	1.17416e-09	1.16699e-08	7.39115	0.552827	0.970666	0.569534	0.568994	NA	7.39115	-1.99965	1.3113	-1.52494	0.127275	0.253776	7.39115	-0.534082	1.16956	-0.456651	0.647922	0.814018
Minc3s00025g01633	62.2191	4.31801	0.376902	11.4566	2.17937e-30	1.42892e-28	62.2191	-0.0139125	0.409703	-0.0339575	0.972911	0.990757	62.2191	0.0883772	0.410794	0.215137	0.82966	0.898262	62.2191	-0.610356	0.437148	-1.39622	0.162647	0.378184
Minc3s00025g01634	90.0802	3.72782	0.304599	12.2384	1.93708e-34	1.59852e-32	90.0802	-0.144401	0.328312	-0.439829	0.660061	0.846545	90.0802	-0.411931	0.33629	-1.22493	0.220603	0.373464	90.0802	-0.357375	0.338586	-1.05549	0.2912	0.527752
Minc3s00025g01635	19.2977	1.05053	0.40268	2.60885	0.00908468	0.0237014	19.2977	0.26375	0.421903	0.625143	0.531877	0.767763	19.2977	-0.0535913	0.435428	-0.123077	0.902046	0.94265	19.2977	1.17247	0.409285	2.86468	0.00417425	0.0357724
Minc3s00025g01637	1.38112	1.97828	3.14747	0.628532	0.529656	0.643073	1.38112	-3.08234	3.29789	-0.93464	0.349974	NA	1.38112	-2.9378	3.29789	-0.890814	0.373029	0.536891	1.38112	-2.77729	3.29789	-0.842141	0.399709	NA
Minc3s00025g01638	0.226471	3.07218	5.50842	0.557725	0.577032	NA	0.226471	0.29347	5.58332	0.0525619	0.958081	NA	0.226471	0	5.58332	0	1	NA	0.226471	0	5.58332	0	1	NA
Minc3s00025g01639	83.2107	0.489507	0.362825	1.34915	0.177288	0.278893	83.2107	-0.586923	0.369265	-1.58943	0.111963	0.366409	83.2107	-0.423497	0.369223	-1.14699	0.251385	0.409559	83.2107	-1.25059	0.379216	-3.29784	0.0009743	0.0124828
Minc3s00025g01640	38.7284	-0.253342	0.30508	-0.83041	0.406307	0.529872	38.7284	-0.544924	0.312495	-1.74378	0.0811969	0.311265	38.7284	-0.76251	0.319096	-2.38959	0.0168671	0.0547077	38.7284	-0.148455	0.311089	-0.47721	0.633213	0.80531
Minc3s00026g01641	0.281721	-0.681608	3.62369	-0.188098	0.8508	NA	0.281721	-0.427797	3.62369	-0.118056	0.906024	NA	0.281721	-0.283262	3.62369	-0.0781696	0.937693	NA	0.281721	-0.844088	3.62369	-0.232936	0.815811	NA
Minc3s00026g01645	14.5986	-0.125335	0.395922	-0.316565	0.751574	0.826492	14.5986	0.17399	0.394913	0.440578	0.659519	0.846228	14.5986	-1.12449	0.448527	-2.50708	0.0121735	0.0421794	14.5986	-0.38196	0.421368	-0.906474	0.364685	0.599061
Minc3s00026g01646	119.103	-0.0842721	0.161241	-0.522647	0.60122	0.705198	119.103	-0.313193	0.164914	-1.89913	0.0575473	0.259948	119.103	0.231686	0.161878	1.43124	0.152362	0.288345	119.103	-0.462402	0.169526	-2.72761	0.00637946	0.0477867
Minc3s00026g01647	18.679	0.262448	0.36408	0.720854	0.470999	0.591246	18.679	0.00971063	0.374057	0.0259603	0.979289	0.992844	18.679	0.19318	0.373273	0.517529	0.604787	0.740834	18.679	-0.518108	0.398949	-1.29868	0.194053	0.419046
Minc3s00026g01648	83.0976	-0.328059	0.217175	-1.51057	0.130897	0.218721	83.0976	0.132074	0.215241	0.613612	0.539472	0.772963	83.0976	-0.227032	0.220662	-1.02887	0.303542	0.466312	83.0976	0.444106	0.215185	2.06383	0.0390339	0.159214
Minc3s00026g01650	45.2345	0.424265	0.238358	1.77995	0.0750841	0.139734	45.2345	-0.678973	0.258379	-2.62782	0.00859345	0.093491	45.2345	-0.607247	0.260011	-2.33547	0.0195191	0.0616379	45.2345	0.100051	0.249423	0.401131	0.688324	0.836839
Minc3s00026g01651	1.5899	2.16845	1.49323	1.45218	0.146451	0.239164	1.5899	0.879089	1.58408	0.554953	0.578927	NA	1.5899	0.586457	1.63061	0.359656	0.719104	0.825245	1.5899	1.0065	1.60152	0.628468	0.529697	NA
Minc3s00026g01652	41.6295	-0.501386	0.394065	-1.27235	0.20325	0.310477	41.6295	-0.23278	0.394011	-0.590797	0.554657	0.782757	41.6295	-0.618605	0.399726	-1.54757	0.121725	0.245969	41.6295	-0.597382	0.401422	-1.48816	0.136708	0.341539
Minc3s00026g01653	285.673	1.16111	0.161673	7.18181	6.8793e-13	1.03356e-11	285.673	0.304923	0.164186	1.85718	0.0632857	0.272727	285.673	0.176746	0.16519	1.06995	0.28464	0.445831	285.673	-0.112536	0.16716	-0.673222	0.500806	0.714245
Minc3s00026g01654	153.648	0.229806	0.176226	1.30404	0.192219	0.297231	153.648	-0.0437119	0.178861	-0.244391	0.806928	0.919469	153.648	0.418844	0.177239	2.36315	0.0181203	0.0580549	153.648	-0.13455	0.181506	-0.741298	0.458513	0.679684
Minc3s00026g01657	0.294335	2.0466	4.24165	0.482501	0.62945	NA	0.294335	0.92442	4.3105	0.214458	0.83019	NA	0.294335	2.42804	4.24317	0.572223	0.567171	NA	0.294335	0	4.31337	0	1	NA
Minc3s00026g01658	13.353	0.0617265	0.460773	0.133963	0.893432	0.928973	13.353	-0.0391408	0.470536	-0.0831835	0.933706	0.975451	13.353	0.650811	0.456627	1.42526	0.154083	0.290824	13.353	0.163935	0.473753	0.346035	0.729316	0.861828
Minc3s00026g01661	60.0354	-1.74699	0.686137	-2.54612	0.0108927	0.027709	60.0354	-1.24772	0.684744	-1.82217	0.0684294	0.284192	60.0354	-0.827987	0.683445	-1.21149	0.225707	0.379385	60.0354	-1.03116	0.68525	-1.5048	0.132377	0.335442
Minc3s00026g01662	345.161	0.732569	0.149137	4.91206	9.01259e-07	5.75308e-06	345.161	0.5651	0.150201	3.76228	0.000168371	0.0103287	345.161	0.755768	0.150109	5.03481	4.78326e-07	6.61432e-06	345.161	0.898666	0.150124	5.98615	2.14866e-09	2.51848e-07
Minc3s00026g01663	222.867	0.367306	0.187247	1.96161	0.0498081	0.099783	222.867	0.325772	0.188216	1.73084	0.0834804	0.315942	222.867	0.233949	0.189168	1.23673	0.216189	0.368521	222.867	0.811171	0.187623	4.32341	1.53633e-05	0.000510964
Minc3s00026g01664	2058.32	0.287084	0.118507	2.4225	0.0154142	0.0372395	2058.32	0.165073	0.118723	1.39041	0.164406	0.440282	2058.32	0.472505	0.118634	3.98287	6.80893e-05	0.000527451	2058.32	0.359639	0.118797	3.02735	0.00246711	0.0246961
Minc3s00026g01665	28.2372	-0.489987	0.518968	-0.944158	0.345089	0.468813	28.2372	-0.761481	0.525217	-1.44984	0.147103	0.417633	28.2372	-0.871738	0.529256	-1.6471	0.0995372	0.213164	28.2372	-0.215644	0.522138	-0.413002	0.679606	0.831135
Minc3s00026g01666	48.7896	2.10142	0.307399	6.83615	8.13492e-12	1.08113e-10	48.7896	0.448262	0.322736	1.38895	0.164849	0.440735	48.7896	-1.26576	0.371993	-3.40266	0.000667341	0.00381301	48.7896	0.666165	0.324009	2.05601	0.0397817	0.161156
Minc3s00026g01667	13.9791	1.8281	0.456142	4.00774	6.13034e-05	0.000279216	13.9791	0.490325	0.485566	1.0098	0.312591	0.602494	13.9791	0.812959	0.480702	1.69119	0.0908003	0.199379	13.9791	0.645096	0.490219	1.31593	0.188196	0.411449
Minc3s00026g01668	47.7982	-1.04363	0.313031	-3.33395	0.000856212	0.00300163	47.7982	-0.125618	0.305225	-0.41156	0.680662	0.857682	47.7982	-0.723027	0.314393	-2.29976	0.021462	0.0662829	47.7982	-0.0788247	0.307904	-0.256004	0.797947	0.900971
Minc3s00026g01669	18.7539	-0.433365	0.415547	-1.04288	0.297004	0.417663	18.7539	0.231482	0.406682	0.569197	0.569222	0.79207	18.7539	0.483598	0.404835	1.19456	0.232261	0.387103	18.7539	0.0811843	0.416752	0.194802	0.845548	0.924142
Minc3s00026g01670	1.14953	1.17528	1.55099	0.757764	0.448592	0.571187	1.14953	-1.37027	1.79921	-0.761599	0.446299	NA	1.14953	-2.68862	1.81625	-1.48031	0.13879	0.270065	1.14953	-0.468073	1.71384	-0.273113	0.784766	NA
Minc3s00026g01671	15.0088	-1.03543	0.456026	-2.27054	0.0231746	0.052512	15.0088	-0.729613	0.454927	-1.6038	0.108757	0.361187	15.0088	-1.64007	0.489308	-3.35181	0.000802838	0.00444855	15.0088	-1.20015	0.477897	-2.5113	0.0120287	0.0741878
Minc3s00026g01672	47.5273	-0.640377	0.235772	-2.71609	0.00660589	0.0179953	47.5273	0.0188816	0.230588	0.0818846	0.934738	0.975829	47.5273	-0.180875	0.23501	-0.769648	0.441509	0.600007	47.5273	-0.498258	0.242783	-2.05228	0.0401428	0.161938
Minc3s00026g01673	49.6695	-0.623678	0.253595	-2.45935	0.0139189	0.0341339	49.6695	-0.775486	0.259393	-2.98962	0.00279328	0.050659	49.6695	-0.439484	0.256589	-1.7128	0.0867499	0.192991	49.6695	-1.02604	0.270039	-3.7996	0.000144928	0.00290748
Minc3s00026g01674	101.322	-0.201814	0.165878	-1.21664	0.223742	0.334474	101.322	-0.428222	0.170238	-2.51544	0.0118885	0.112113	101.322	-0.0974687	0.168458	-0.578594	0.562863	0.705789	101.322	-0.444976	0.173962	-2.55788	0.0105312	0.0676259
Minc3s00026g01675	54.6686	-0.695663	0.329193	-2.11324	0.0345807	0.0734261	54.6686	-0.653551	0.3312	-1.97328	0.0484632	0.23841	54.6686	-0.586607	0.332094	-1.76639	0.0773302	0.177859	54.6686	-1.3226	0.344563	-3.83847	0.000123801	0.00256684
Minc3s00026g01676	184.812	-0.655176	0.156987	-4.17344	3.00041e-05	0.000144933	184.812	0.0565477	0.154327	0.366415	0.714056	0.875351	184.812	0.0903111	0.154961	0.582797	0.56003	0.703315	184.812	0.182607	0.155293	1.17589	0.23964	0.47318
Minc3s00026g01677	394.08	0.664544	0.109544	6.06646	1.30759e-09	1.29087e-08	394.08	-0.230564	0.11314	-2.03787	0.041563	0.219564	394.08	0.0275803	0.112693	0.244739	0.806659	0.88373	394.08	-0.130992	0.114119	-1.14785	0.25103	0.486335
Minc3s00026g01678	42.7931	0.214278	0.291864	0.734171	0.462845	0.584381	42.7931	-0.483023	0.30469	-1.58529	0.1129	0.368081	42.7931	-0.520741	0.308237	-1.68942	0.0911391	0.199888	42.7931	-0.621671	0.313859	-1.98074	0.0476209	0.179316
Minc3s00026g01679	191.337	0.40341	0.238868	1.68884	0.0912499	0.163848	191.337	0.0360316	0.240556	0.149785	0.880934	0.953151	191.337	-0.444461	0.243176	-1.82773	0.06759	0.160647	191.337	-0.0420317	0.241998	-0.173686	0.862112	0.932772
Minc3s00026g01680	61.746	-0.151705	0.270948	-0.559904	0.575545	0.682997	61.746	0.24474	0.269789	0.907154	0.364325	0.646693	61.746	0.0576075	0.272911	0.211085	0.832821	0.900151	61.746	0.0566443	0.274554	0.206313	0.836546	0.92087
Minc3s00026g01681	2.25565	-0.79989	1.16585	-0.6861	0.49265	0.61058	2.25565	-2.21456	1.34606	-1.64521	0.099926	NA	2.25565	-0.458681	1.17013	-0.39199	0.695065	0.808331	2.25565	-1.16201	1.24321	-0.934689	0.349949	NA
Minc3s00026g01682	14.9283	-0.780229	0.487636	-1.60002	0.109593	0.189895	14.9283	0.026361	0.475723	0.0554125	0.95581	0.983992	14.9283	-0.545742	0.49238	-1.10838	0.2677	0.427647	14.9283	-0.363239	0.491608	-0.73888	0.45998	0.681157
Minc3s00026g01683	1.98919	-0.936658	1.26315	-0.741527	0.458374	0.580333	1.98919	0.0596279	1.19494	0.0499003	0.960202	NA	1.98919	-0.601699	1.27044	-0.473616	0.635774	0.765075	1.98919	-0.422424	1.2683	-0.333063	0.739087	NA
Minc3s00026g01684	8.95735	0.268672	0.565733	0.47491	0.634851	0.733628	8.95735	0.642931	0.563082	1.14181	0.253535	NA	8.95735	-0.943604	0.632539	-1.49177	0.135759	0.265939	8.95735	0.174018	0.585308	0.297311	0.766229	0.88336
Minc3s00026g01685	50.0447	0.527478	0.282394	1.86788	0.0617786	0.11912	50.0447	0.576798	0.284239	2.02927	0.0424309	0.222187	50.0447	0.447114	0.287141	1.55713	0.119441	0.242863	50.0447	0.471512	0.288644	1.63354	0.102355	0.287718
Minc3s00026g01687	254.865	-0.56982	0.208714	-2.73014	0.0063307	0.0173713	254.865	0.023109	0.207704	0.111259	0.911411	0.966641	254.865	-0.0867529	0.208509	-0.416063	0.677364	0.796655	254.865	-0.0748516	0.208976	-0.358183	0.720206	0.856579
Minc3s00026g01688	20.0038	-0.442041	0.429648	-1.02885	0.303552	0.424803	20.0038	-0.501967	0.435618	-1.15231	0.249194	0.539491	20.0038	-0.196795	0.432623	-0.454888	0.64919	0.775072	20.0038	-0.410326	0.440358	-0.931802	0.351439	0.587394
Minc3s00026g01689	2.82163	2.47626	1.37079	1.80645	0.0708478	0.133278	2.82163	2.30523	1.38539	1.66396	0.0961205	NA	2.82163	2.9883	1.36801	2.1844	0.0289326	0.0837978	2.82163	2.32019	1.39787	1.65981	0.0969528	NA
Minc3s00026g01690	1.21105	-0.602138	1.70741	-0.352663	0.724341	0.805146	1.21105	-0.364248	1.70876	-0.213165	0.831198	NA	1.21105	-1.94936	1.88126	-1.0362	0.30011	0.4626	1.21105	-3.3327	1.91481	-1.74049	0.0817734	NA
Minc3s00027g01695	332.798	1.45369	0.137277	10.5894	3.33654e-26	1.63671e-24	332.798	0.187974	0.141847	1.32519	0.185108	0.466809	332.798	0.867909	0.13974	6.2109	5.26814e-10	1.32365e-08	332.798	0.734692	0.140788	5.21844	1.80432e-07	1.27341e-05
Minc3s00027g01696	434.511	1.48772	0.176102	8.44805	2.96211e-17	6.98892e-16	434.511	0.0477665	0.179047	0.266782	0.789637	0.911823	434.511	0.6984	0.177827	3.92741	8.58669e-05	0.000646885	434.511	0.312242	0.179171	1.74271	0.081385	0.250099
Minc3s00027g01698	32.6442	1.52324	0.324018	4.70111	2.58751e-06	1.52707e-05	32.6442	0.388243	0.337751	1.1495	0.250352	0.540293	32.6442	-0.952489	0.374544	-2.54306	0.0109885	0.0388553	32.6442	0.245439	0.345545	0.710296	0.477521	0.695614
Minc3s00027g01699	33.2605	0.910657	0.306983	2.96648	0.00301232	0.0090964	33.2605	0.326853	0.315963	1.03446	0.300919	0.591331	33.2605	-1.37299	0.363703	-3.77504	0.000159983	0.00111505	33.2605	0.275433	0.321512	0.85668	0.391622	0.625068
Minc3s00027g01701	23.8627	1.37615	0.357265	3.85189	0.000117208	0.000504164	23.8627	0.581512	0.369652	1.57313	0.115688	0.372511	23.8627	-0.0334048	0.385595	-0.0866318	0.930964	0.959895	23.8627	0.626332	0.374264	1.67351	0.0942278	0.273405
Minc3s00027g01702	9.19571	-0.93135	0.615564	-1.513	0.130279	0.218025	9.19571	-0.456381	0.608789	-0.749654	0.453463	NA	9.19571	-0.949735	0.63189	-1.50301	0.132837	0.261671	9.19571	-0.186552	0.60985	-0.305898	0.759682	0.879712
Minc3s00027g01704	0.653109	2.21044	2.14597	1.03004	0.30299	NA	0.653109	-0.427818	2.32693	-0.183855	0.854128	NA	0.653109	-1.00463	2.32693	-0.431739	0.665931	NA	0.653109	1.68916	2.20573	0.765807	0.443791	NA
Minc3s00027g01705	4.58181	-2.13256	0.942572	-2.26249	0.0236673	0.0534982	4.58181	-2.00308	0.953758	-2.10019	0.0357118	NA	4.58181	-0.464966	0.867186	-0.536178	0.591836	0.730424	4.58181	-0.383596	0.870064	-0.440882	0.659298	NA
Minc3s00027g01706	35.9422	-0.495015	0.263763	-1.87674	0.0605534	0.117135	35.9422	-0.329164	0.265338	-1.24054	0.214775	0.501441	35.9422	-0.371329	0.268925	-1.38079	0.167344	0.308012	35.9422	-0.19168	0.268503	-0.713883	0.4753	0.693746
Minc3s00027g01707	2.07055	-0.0526156	0.941868	-0.055863	0.955451	0.971604	2.07055	-1.65484	1.12893	-1.46585	0.142688	NA	2.07055	0.452834	0.936633	0.48347	0.628762	0.759835	2.07055	-0.499829	1.01814	-0.490925	0.62348	NA
Minc3s00027g01708	35.5275	-0.799587	0.346012	-2.31087	0.0208402	0.0480479	35.5275	-0.289264	0.342214	-0.84527	0.39796	0.674769	35.5275	0.369189	0.336246	1.09797	0.272217	0.432526	35.5275	-0.338878	0.347775	-0.974415	0.32985	0.56757
Minc3s00027g01709	909.193	0.238293	0.119398	1.99579	0.0459573	0.0932618	909.193	-0.351894	0.120632	-2.91709	0.00353318	0.0577213	909.193	-0.641694	0.121625	-5.27601	1.32027e-07	2.06589e-06	909.193	0.397583	0.119904	3.31586	0.00091362	0.0118811
Minc3s00027g01710	2.05938	-0.988884	1.25677	-0.786848	0.431371	0.554357	2.05938	-0.590739	1.24563	-0.474249	0.635322	NA	2.05938	0.107295	1.21088	0.088609	0.929393	0.959179	2.05938	-1.14168	1.33068	-0.857969	0.390909	NA
Minc3s00027g01711	109.987	-0.332966	0.154657	-2.15293	0.0313243	0.0675346	109.987	0.0140007	0.153896	0.0909751	0.927512	0.973689	109.987	0.0618567	0.154765	0.399682	0.689391	0.804641	109.987	-0.349146	0.160756	-2.1719	0.029863	0.135042
Minc3s00027g01712	363.784	-1.47838	0.182104	-8.11836	4.72529e-16	9.7726e-15	363.784	-0.246039	0.179003	-1.3745	0.169288	0.446427	363.784	-0.896923	0.181437	-4.94344	7.67546e-07	1.01068e-05	363.784	0.0379992	0.179054	0.212222	0.831934	0.918318
Minc3s00027g01713	220.893	0.674208	0.136068	4.95494	7.23534e-07	4.7043e-06	220.893	0.170634	0.13937	1.22433	0.220829	0.508512	220.893	-0.0296485	0.141538	-0.209473	0.834079	0.901023	220.893	0.391178	0.139851	2.7971	0.00515635	0.0415868
Minc3s00027g01714	14980.1	-1.78135	0.120476	-14.7859	1.80576e-49	3.62277e-47	14980.1	-0.373474	0.120325	-3.10388	0.00191004	0.0408947	14980.1	-0.524964	0.120355	-4.36178	1.29007e-05	0.000123274	14980.1	-0.140746	0.120332	-1.16965	0.242141	0.475717
Minc3s00027g01715	10.4257	0.929595	0.539697	1.72244	0.0849901	0.15468	10.4257	0.526599	0.557044	0.945346	0.344482	NA	10.4257	1.41882	0.538081	2.63682	0.00836884	0.0312735	10.4257	0.465342	0.570295	0.815967	0.414519	0.643542
Minc3s00027g01716	12.3912	-1.23151	0.546043	-2.25534	0.0241117	0.0543524	12.3912	-0.245106	0.520119	-0.47125	0.637462	0.834048	12.3912	0.245224	0.511624	0.479305	0.631722	0.761995	12.3912	0.121377	0.518454	0.234114	0.814896	0.909739
Minc3s00027g01717	13.4291	-0.885668	0.733969	-1.20668	0.227554	0.339085	13.4291	-0.99578	0.739587	-1.3464	0.178174	0.457756	13.4291	-1.98349	0.76854	-2.58085	0.00985575	0.0356096	13.4291	-1.79758	0.767363	-2.34255	0.0191527	0.101231
Minc3s00027g01718	35.2569	-2.95582	0.363313	-8.13575	4.09403e-16	8.5811e-15	35.2569	-0.252302	0.286957	-0.879233	0.379275	0.657953	35.2569	-2.2467	0.346354	-6.4867	8.7737e-11	2.51222e-09	35.2569	0.51884	0.281552	1.84279	0.0653604	0.218007
Minc3s00027g01719	517.805	-0.0394131	0.139042	-0.283462	0.776823	0.84398	517.805	0.209665	0.139071	1.50761	0.131654	0.396628	517.805	0.352963	0.139102	2.53744	0.0111666	0.0393053	517.805	0.192428	0.139804	1.37642	0.168692	0.386398
Minc3s00027g01720	2.57055	2.119	1.47325	1.43832	0.150344	0.244402	2.57055	-1.15628	1.74999	-0.660734	0.508783	NA	2.57055	3.14717	1.45574	2.1619	0.0306257	0.0875624	2.57055	2.95096	1.46476	2.01464	0.0439422	NA
Minc3s00027g01721	115.143	0.106881	0.240366	0.444661	0.656565	0.75127	115.143	-0.697769	0.246138	-2.83487	0.00458446	0.0663678	115.143	-0.572483	0.246368	-2.32369	0.0201422	0.0630856	115.143	-0.906071	0.250756	-3.61336	0.000302254	0.00505473
Minc3s00027g01722	10.6519	-1.84696	0.552842	-3.34084	0.000835252	0.00293675	10.6519	-0.31025	0.497441	-0.623692	0.53283	NA	10.6519	-0.676046	0.514573	-1.3138	0.188913	0.335407	10.6519	-0.113846	0.500643	-0.2274	0.820113	0.912353
Minc3s00027g01725	125.485	0.558372	0.171087	3.26367	0.00109979	0.00375441	125.485	0.212298	0.174726	1.21503	0.224353	0.512714	125.485	0.216181	0.175855	1.22932	0.218953	0.37165	125.485	0.386078	0.175727	2.19703	0.028018	0.129625
Minc3s00027g01726	3.85225	-1.34775	1.00877	-1.33604	0.181536	0.284069	3.85225	0.110876	0.88444	0.125363	0.900236	NA	3.85225	1.88112	0.812983	2.31384	0.0206763	0.0643224	3.85225	1.06383	0.846905	1.25614	0.209066	NA
Minc3s00027g01727	35.6186	0.684125	0.311884	2.19353	0.0282696	0.062059	35.6186	0.342025	0.319715	1.06978	0.284719	0.574131	35.6186	0.831143	0.314962	2.63887	0.00831834	0.0311205	35.6186	1.07808	0.313817	3.43539	0.000591692	0.00851797
Minc3s00027g01728	14.6225	-2.22674	0.480295	-4.63619	3.54888e-06	2.04088e-05	14.6225	-0.737059	0.425467	-1.73235	0.0832112	0.31539	14.6225	-1.2432	0.449287	-2.76704	0.00565673	0.0228147	14.6225	-0.803371	0.43792	-1.83452	0.0665772	0.2206
Minc3s00027g01729	111.302	0.810414	0.266315	3.04307	0.00234181	0.00729861	111.302	0.303972	0.269275	1.12885	0.25896	0.5485	111.302	0.0501105	0.271605	0.184498	0.853623	0.913213	111.302	-0.108245	0.27382	-0.395316	0.692609	0.840138
Minc3s00028g01730	13.1847	-1.93505	0.522728	-3.70183	0.000214049	0.00086906	13.1847	-0.67269	0.47721	-1.40963	0.158649	0.433135	13.1847	0.96602	0.445846	2.16671	0.0302569	0.0868178	13.1847	-0.611124	0.485806	-1.25796	0.208406	0.436792
Minc3s00028g01731	72.0653	-1.56629	0.246378	-6.35727	2.05377e-10	2.27319e-09	72.0653	-0.431155	0.235332	-1.83211	0.0669345	0.280364	72.0653	-0.810454	0.241258	-3.35928	0.00078147	0.0043522	72.0653	0.0351598	0.233906	0.150316	0.880515	0.942127
Minc3s00028g01732	153.712	0.944632	0.193887	4.87207	1.10432e-06	6.9287e-06	153.712	0.103737	0.197889	0.524215	0.600129	0.811712	153.712	-0.04518	0.199617	-0.226334	0.820942	0.89305	153.712	0.11193	0.199578	0.560836	0.574909	0.76852
Minc3s00028g01733	120.652	1.02013	0.165906	6.14884	7.80516e-10	7.9388e-09	120.652	-0.0768762	0.173761	-0.442424	0.658183	0.84531	120.652	-0.169904	0.176049	-0.965094	0.334498	0.498399	120.652	0.0608462	0.175305	0.347088	0.728525	0.861314
Minc3s00028g01734	166.368	0.356692	0.157134	2.27	0.0232078	0.052573	166.368	0.0838389	0.159769	0.52475	0.599757	0.811605	166.368	-0.0589541	0.161674	-0.364648	0.715374	0.82262	166.368	-0.0034624	0.162388	-0.0213217	0.982989	0.99284
Minc3s00028g01735	175.84	0.360089	0.152337	2.36376	0.0180905	0.0426083	175.84	0.0217529	0.155262	0.140105	0.888577	0.956018	175.84	-0.0761704	0.156866	-0.485577	0.627267	0.75849	175.84	0.0392654	0.157131	0.24989	0.802673	0.903375
Minc3s00028g01736	8.94582	-1.57574	0.662977	-2.37676	0.0174653	0.0413479	8.94582	-1.31273	0.662804	-1.98058	0.0476389	NA	8.94582	-0.943821	0.655311	-1.44026	0.149793	0.284846	8.94582	-1.11829	0.667072	-1.67642	0.0936559	0.272518
Minc3s00028g01737	14.2226	-0.181419	0.495029	-0.366481	0.714007	0.797402	14.2226	-0.86618	0.517707	-1.67311	0.0943058	0.336593	14.2226	-0.651417	0.515685	-1.26321	0.206515	0.356818	14.2226	-0.301776	0.510085	-0.59162	0.554105	0.753466
Minc3s00028g01738	6.84322	0.609662	0.657403	0.92738	0.353729	0.477863	6.84322	-0.265809	0.69283	-0.383657	0.701233	NA	6.84322	0.603785	0.667568	0.904454	0.365755	0.52965	6.84322	0.0429683	0.692688	0.0620312	0.950538	NA
Minc3s00028g01739	39.2804	0.153398	0.365472	0.419726	0.674686	0.76626	39.2804	-0.213455	0.371967	-0.573853	0.566067	0.789731	39.2804	0.153046	0.369481	0.414217	0.678715	0.797542	39.2804	-0.212728	0.376229	-0.56542	0.571788	0.765879
Minc3s00028g01740	550.906	-1.20884	0.127577	-9.47538	2.6579e-21	8.78207e-20	550.906	-0.482881	0.126307	-3.82307	0.000131801	0.00905922	550.906	-0.819855	0.127673	-6.42152	1.34923e-10	3.7552e-09	550.906	-0.358925	0.12676	-2.83154	0.00463245	0.0385198
Minc3s00028g01741	237.158	-1.02436	0.214666	-4.77189	1.82506e-06	1.10373e-05	237.158	-0.185411	0.212647	-0.87192	0.383252	0.661432	237.158	-1.16225	0.21752	-5.34318	9.13291e-08	1.49545e-06	237.158	-0.244091	0.213834	-1.1415	0.253663	0.488755
Minc3s00028g01742	420.791	-0.203339	0.172844	-1.17643	0.239424	0.353393	420.791	0.263063	0.172448	1.52547	0.127143	0.389642	420.791	-0.340771	0.174271	-1.95541	0.0505352	0.128757	420.791	0.40818	0.172759	2.36271	0.0181417	0.0978506
Minc3s00028g01743	613.457	0.397823	0.230069	1.72915	0.083783	0.152907	613.457	0.995032	0.229682	4.33221	1.47619e-05	0.00247794	613.457	-0.601529	0.233204	-2.57942	0.00989676	0.0357342	613.457	2.52625	0.228825	11.0401	2.44721e-28	2.831e-25
Minc3s00028g01744	74.1583	-0.0591945	0.230138	-0.257213	0.797014	0.859092	74.1583	0.144632	0.230535	0.627376	0.530413	0.767298	74.1583	-2.07823	0.269274	-7.7179	1.1826e-14	6.01639e-13	74.1583	0.381259	0.231035	1.65022	0.0988973	0.281549
Minc3s00028g01745	11.514	-0.389453	0.57932	-0.672258	0.501419	0.618722	11.514	0.411802	0.569078	0.72363	0.469293	NA	11.514	-1.21664	0.621555	-1.95741	0.0502995	0.128306	11.514	-0.0923848	0.585922	-0.157674	0.874713	0.939167
Minc3s00028g01746	1011.44	-2.93816	0.212054	-13.8557	1.17449e-43	1.80505e-41	1011.44	-0.243321	0.208053	-1.16951	0.242198	0.531483	1011.44	-1.3248	0.209305	-6.32954	2.45896e-10	6.60298e-09	1011.44	-0.0656833	0.208139	-0.315574	0.752326	0.876062
Minc3s00028g01747	13.2109	1.23429	0.414413	2.97841	0.0028975	0.00880366	13.2109	0.728407	0.42863	1.69938	0.0892472	0.326858	13.2109	0.10193	0.451902	0.225558	0.821545	0.893394	13.2109	0.780771	0.435084	1.79453	0.0727291	0.233595
Minc3s00028g01748	13.5993	2.53836	0.520737	4.87455	1.09055e-06	6.85126e-06	13.5993	-0.453025	0.619215	-0.731612	0.464406	0.721651	13.5993	1.48123	0.542686	2.72945	0.00634403	0.0250479	13.5993	0.703943	0.572377	1.22986	0.21875	0.44799
Minc3s00028g01756	6.00458	2.27223	0.75366	3.01492	0.00257046	0.00792644	6.00458	0.464848	0.813489	0.571425	0.567712	NA	6.00458	1.49445	0.778271	1.92022	0.0548304	0.137051	6.00458	-0.486379	0.912051	-0.53328	0.59384	NA
Minc3s00028g01757	2479.54	-2.46714	0.183977	-13.4101	5.28013e-41	6.83032e-39	2479.54	-0.234277	0.182945	-1.28058	0.20034	0.485093	2479.54	-2.37226	0.184332	-12.8695	6.68328e-38	2.08862e-35	2479.54	-0.429426	0.183093	-2.3454	0.0190067	0.10084
Minc3s00028g01758	99.7211	-1.58816	0.240083	-6.61505	3.71416e-11	4.54988e-10	99.7211	-0.0803098	0.232599	-0.345272	0.72989	0.883219	99.7211	-2.511	0.258603	-9.70984	2.73775e-22	3.21995e-20	99.7211	-1.09715	0.240766	-4.55691	5.19105e-06	0.000209906
Minc3s00028g01761	1.78785	2.74574	1.59387	1.72269	0.0849451	0.154615	1.78785	0.275911	1.83705	0.150193	0.880613	NA	1.78785	2.55854	1.61941	1.57992	0.114125	0.235144	1.78785	1.87555	1.67668	1.11861	0.263306	NA
Minc3s00028g01763	147.312	-0.932989	0.188737	-4.94332	7.68018e-07	4.97039e-06	147.312	-0.131922	0.185289	-0.711976	0.476479	0.729594	147.312	-0.425276	0.188051	-2.26149	0.0237287	0.0716975	147.312	-0.139994	0.187141	-0.748068	0.454419	0.675515
Minc3s00028g01769	126.731	-0.0103215	0.174956	-0.058995	0.952956	0.969861	126.731	-0.412907	0.17969	-2.29788	0.0215686	0.155185	126.731	-0.103652	0.178382	-0.581068	0.561194	0.704423	126.731	-0.104966	0.179672	-0.584208	0.55908	0.757275
Minc3s00028g01770	22.6548	-0.711944	0.374349	-1.90182	0.057195	0.111735	22.6548	-0.422741	0.373593	-1.13155	0.257822	0.547269	22.6548	0.192924	0.364287	0.529594	0.596393	0.734395	22.6548	-0.234765	0.376417	-0.623685	0.532835	0.738277
Minc3s00028g01771	90.3591	-0.10285	0.201028	-0.511619	0.608918	0.711736	90.3591	0.0295715	0.202073	0.14634	0.883653	0.95415	90.3591	0.455901	0.199939	2.2802	0.0225957	0.069011	90.3591	0.0357974	0.204899	0.174708	0.861309	0.932413
Minc3s00028g01772	7.02595	0.41753	0.548314	0.76148	0.44637	0.569114	7.02595	0.0581142	0.568546	0.102216	0.918586	NA	7.02595	-1.23305	0.657944	-1.87409	0.060918	0.148589	7.02595	0.736699	0.555385	1.32646	0.184686	NA
Minc3s00028g01774	6.20299	0.748815	0.755691	0.990901	0.321734	0.443843	6.20299	1.08994	0.753541	1.44642	0.14806	NA	6.20299	0.659295	0.771664	0.854382	0.392894	0.555707	6.20299	1.27848	0.75667	1.68962	0.0911015	NA
Minc3s00028g01775	3.10011	-1.36848	1.41395	-0.96784	0.333124	0.455867	3.10011	-0.964759	1.40718	-0.685598	0.492967	NA	3.10011	-0.557446	1.39672	-0.399112	0.689811	0.804873	3.10011	-0.860655	1.41694	-0.607404	0.543583	NA
Minc3s00029g01777	12.0655	1.04019	0.47338	2.19737	0.0279942	0.0615068	12.0655	0.00365277	0.506718	0.00720869	0.994248	0.997582	12.0655	1.54652	0.471877	3.27739	0.00104773	0.00559666	12.0655	0.918282	0.487644	1.8831	0.0596869	0.206261
Minc3s00029g01778	0.485399	1.08433	2.21549	0.489428	0.624538	NA	0.485399	-0.518914	2.37034	-0.218919	0.826713	NA	0.485399	-1.74298	2.37625	-0.7335	0.463254	NA	0.485399	-0.861115	2.37625	-0.362384	0.717065	NA
Minc3s00029g01779	576.98	-1.01235	0.157998	-6.4074	1.48021e-10	1.66699e-09	576.98	0.115245	0.156709	0.735405	0.462093	0.720475	576.98	-2.06772	0.162978	-12.6871	6.96836e-37	2.11722e-34	576.98	-0.213863	0.15758	-1.35717	0.174727	0.394113
Minc3s00029g01780	2.9161	4.21332	1.24307	3.38945	0.000700331	0.00251273	2.9161	2.6134	1.27938	2.04272	0.0410803	NA	2.9161	-0.293534	1.56689	-0.187335	0.851398	0.911897	2.9161	2.3154	1.30467	1.7747	0.0759473	NA
Minc3s00029g01782	31.8126	0.54077	0.519954	1.04003	0.298324	0.419135	31.8126	-0.167571	0.526124	-0.318501	0.750105	0.893412	31.8126	-1.06453	0.539359	-1.97369	0.0484166	0.124621	31.8126	-2.04312	0.568442	-3.59425	0.000325331	0.0053598
Minc3s00029g01784	620.509	-0.183081	0.171807	-1.06562	0.286596	0.406335	620.509	-0.0789891	0.172058	-0.459085	0.646173	0.839064	620.509	0.271044	0.171763	1.57801	0.114564	0.235737	620.509	0.326603	0.171899	1.89997	0.0574375	0.201615
Minc3s00029g01785	96.1069	0.733632	0.182219	4.0261	5.67084e-05	0.000260197	96.1069	-0.111021	0.190799	-0.581873	0.560652	0.786126	96.1069	0.86026	0.183898	4.67791	2.89808e-06	3.27697e-05	96.1069	-0.219527	0.195925	-1.12047	0.262515	0.497981
Minc3s00029g01786	37.5038	-0.788254	0.324697	-2.42766	0.0151966	0.036804	37.5038	0.322953	0.314931	1.02547	0.30514	0.595736	37.5038	-1.57422	0.351204	-4.48235	7.38261e-06	7.53742e-05	37.5038	0.161608	0.319612	0.505639	0.61311	0.793512
Minc3s00029g01787	441.498	-2.11735	0.144062	-14.6975	6.68731e-49	1.28765e-46	441.498	-0.148684	0.137878	-1.07838	0.280866	0.570888	441.498	-2.27676	0.148221	-15.3606	3.009e-53	1.73224e-50	441.498	0.132366	0.137927	0.959682	0.337215	0.574719
Minc3s00029g01788	17.3053	0.205778	0.4364	0.471534	0.637259	0.735446	17.3053	0.426123	0.437068	0.974958	0.329581	0.618826	17.3053	0.28447	0.442623	0.642691	0.520425	0.671025	17.3053	0.0856618	0.450855	0.189999	0.84931	0.926255
Minc3s00029g01789	86.6287	-0.518628	0.226994	-2.28477	0.0223266	0.0509315	86.6287	0.472594	0.219669	2.15139	0.0314455	0.190427	86.6287	0.573646	0.220086	2.60646	0.0091484	0.0335819	86.6287	0.295088	0.224099	1.31677	0.187915	0.411116
Minc3s00029g01790	54.9523	1.0252	0.267148	3.83756	0.000124264	0.000531648	54.9523	0.381572	0.275228	1.38638	0.165629	0.441811	54.9523	1.08244	0.269792	4.01214	6.01706e-05	0.000475539	54.9523	0.230309	0.281508	0.818127	0.413285	0.642456
Minc3s00029g01791	69.0798	1.20613	0.243142	4.96059	7.02806e-07	4.58109e-06	69.0798	-0.199464	0.25666	-0.77715	0.43707	0.704283	69.0798	0.101459	0.25477	0.398238	0.690454	0.805329	69.0798	0.203031	0.255415	0.794906	0.426668	0.65236
Minc3s00029g01792	335.326	-1.3291	0.139713	-9.51307	1.8512e-21	6.18371e-20	335.326	-0.426348	0.137071	-3.11041	0.00186829	0.0404982	335.326	-1.29189	0.141867	-9.10637	8.51819e-20	7.74282e-18	335.326	-0.515041	0.138561	-3.71706	0.000201558	0.00373197
Minc3s00029g01794	10.513	0.0297576	0.527669	0.0563943	0.955028	0.971468	10.513	0.71778	0.515355	1.39279	0.163684	NA	10.513	-0.521762	0.569694	-0.915864	0.359738	0.523967	10.513	1.09122	0.513714	2.12417	0.0336559	0.14556
Minc3s00029g01795	2.42496	-2.44224	1.20859	-2.02074	0.0433064	0.0887044	2.42496	-0.678733	1.05888	-0.640989	0.52153	NA	2.42496	-0.65792	1.06698	-0.616621	0.537485	0.685412	2.42496	-0.695685	1.08041	-0.64391	0.519634	NA
Minc3s00029g01796	106.947	-0.739115	0.192596	-3.83765	0.000124219	0.000531526	106.947	-0.410779	0.191981	-2.13969	0.0323799	0.193365	106.947	-0.473647	0.193977	-2.44177	0.0146155	0.048744	106.947	0.113922	0.190209	0.598934	0.549217	0.75015
Minc3s00029g01797	149.536	1.35816	0.232878	5.83208	5.47401e-09	4.98238e-08	149.536	0.450383	0.236708	1.90269	0.0570809	0.258948	149.536	0.719759	0.236199	3.04725	0.00230943	0.0108804	149.536	0.0475389	0.240995	0.197261	0.843624	0.923506
Minc3s00029g01798	31.9944	-0.631361	0.283534	-2.22676	0.0259636	0.0577153	31.9944	-0.358578	0.283272	-1.26584	0.20557	0.491254	31.9944	-1.10465	0.303188	-3.64345	0.000269007	0.00174382	31.9944	-0.330581	0.288353	-1.14645	0.251611	0.486769
Minc3s00029g01799	137.81	0.155945	0.200553	0.777576	0.436819	0.560091	137.81	0.0940632	0.202208	0.46518	0.641802	0.83671	137.81	0.139396	0.202856	0.687165	0.491979	0.64658	137.81	-0.0410437	0.205114	-0.200102	0.841401	0.922417
Minc3s00029g01800	1.02493	-1.1217	1.85256	-0.605487	0.544856	0.656555	1.02493	-0.892493	1.85613	-0.480835	0.630634	NA	1.02493	0.727402	1.72938	0.420613	0.674037	0.79395	1.02493	-0.207338	1.81126	-0.114472	0.908864	NA
Minc3s00029g01801	385.267	0.579817	0.170465	3.40139	0.000670431	0.00241528	385.267	-0.123811	0.172466	-0.717888	0.472826	0.727556	385.267	-0.31754	0.173583	-1.82932	0.0673514	0.160173	385.267	-0.132895	0.173456	-0.766155	0.443584	0.667081
Minc3s00029g01802	31.1713	-1.41778	0.803159	-1.76525	0.0775211	0.143519	31.1713	-1.09869	0.802742	-1.36867	0.171102	0.448886	31.1713	-1.12948	0.804262	-1.40437	0.16021	0.2987	31.1713	-1.19609	0.806219	-1.48358	0.13792	0.342965
Minc3s00029g01803	380.745	0.335877	0.132599	2.53303	0.011308	0.0285955	380.745	0.186632	0.133878	1.39405	0.163302	0.439032	380.745	0.961294	0.132082	7.27802	3.38751e-13	1.40706e-11	380.745	0.559701	0.133645	4.18797	2.81465e-05	0.000817571
Minc3s00029g01804	308.477	0.274965	0.147425	1.86512	0.062164	0.11976	308.477	0.00856327	0.14914	0.0574178	0.954212	0.983386	308.477	0.824108	0.147093	5.60262	2.11134e-08	3.9098e-07	308.477	0.122886	0.149926	0.819643	0.41242	0.641635
Minc3s00029g01805	42.1565	0.261058	0.247456	1.05497	0.291441	0.411759	42.1565	-0.0797476	0.254592	-0.313237	0.754101	0.895736	42.1565	-0.829935	0.271734	-3.05421	0.00225651	0.0106693	42.1565	-0.0863214	0.259528	-0.33261	0.739429	0.867842
Minc3s00029g01806	14.5712	0.358793	0.431978	0.830582	0.40621	0.529806	14.5712	-0.0167381	0.445044	-0.03761	0.969999	0.989146	14.5712	-1.00099	0.485873	-2.06018	0.0393814	0.106341	14.5712	0.950066	0.431551	2.20151	0.0276996	0.128599
Minc3s00030g01807	11.7195	-1.14912	0.62904	-1.82679	0.0677317	0.128433	11.7195	-1.79397	0.666724	-2.69072	0.0071297	0.0842719	11.7195	-0.750538	0.629429	-1.19241	0.2331	0.388062	11.7195	-0.631148	0.630512	-1.00101	0.316822	0.553893
Minc3s00030g01808	218.387	0.420102	0.138613	3.03075	0.00243949	0.00756505	218.387	-0.0320213	0.141695	-0.225987	0.821211	0.92635	218.387	0.0031927	0.142358	0.0224272	0.982107	0.990073	218.387	-0.105668	0.144022	-0.733693	0.463136	0.683828
Minc3s00030g01809	384.391	-0.718504	0.186326	-3.85617	0.000115176	0.000496251	384.391	0.231974	0.184773	1.25545	0.209314	0.495336	384.391	-0.321678	0.186397	-1.72576	0.0843902	0.189178	384.391	0.117453	0.185637	0.632703	0.526928	0.73434
Minc3s00030g01810	503.337	-0.502826	0.145051	-3.46655	0.00052719	0.00194655	503.337	0.23793	0.143974	1.65258	0.0984157	0.344301	503.337	-0.376732	0.145909	-2.58197	0.00982382	0.0355295	503.337	0.450599	0.144159	3.12571	0.00177375	0.0193275
Minc3s00030g01811	24.4478	0.0634717	0.398933	0.159104	0.873587	0.915051	24.4478	0.430101	0.397401	1.08228	0.279126	0.569344	24.4478	-0.542574	0.420216	-1.29118	0.196642	0.344581	24.4478	0.42584	0.402169	1.05886	0.289664	0.526146
Minc3s00030g01812	2.02917	-1.00408	1.34351	-0.747352	0.454851	0.57705	2.02917	-2.00954	1.48912	-1.34949	0.177181	NA	2.02917	-0.0468577	1.30841	-0.0358128	0.971432	0.983723	2.02917	0.144655	1.30635	0.110732	0.911829	NA
Minc3s00030g01813	31.5157	0.201493	0.279026	0.722132	0.470214	0.590525	31.5157	-0.227518	0.289348	-0.786313	0.431684	0.700156	31.5157	0.369552	0.28215	1.30977	0.190272	0.337109	31.5157	-0.403616	0.299728	-1.34661	0.178107	0.398483
Minc3s00030g01814	223.315	0.88657	0.222304	3.9881	6.66047e-05	0.000301347	223.315	0.381678	0.224002	1.70391	0.0883986	0.325499	223.315	0.278551	0.224814	1.23903	0.215333	0.367329	223.315	0.270023	0.225371	1.19812	0.230869	0.462416
Minc3s00030g01815	15.1405	0.30069	0.511305	0.588083	0.556477	0.666507	15.1405	-1.08361	0.55134	-1.96542	0.0493661	0.240681	15.1405	0.0381311	0.522906	0.0729215	0.941869	0.966703	15.1405	-0.184777	0.531912	-0.347384	0.728303	0.86117
Minc3s00030g01816	1.50875	4.31515	1.47385	2.9278	0.00341366	0.0101393	1.50875	-0.427817	1.7774	-0.240698	0.809789	NA	1.50875	-1.00463	1.7774	-0.565223	0.571922	0.713522	1.50875	1.22276	1.67121	0.731664	0.464374	NA
Minc3s00030g01817	59.7564	1.88975	0.291556	6.4816	9.07564e-11	1.05178e-09	59.7564	0.41518	0.301834	1.37552	0.168969	0.446064	59.7564	0.802055	0.29969	2.67628	0.00744445	0.0284711	59.7564	0.171564	0.30843	0.556248	0.578041	0.770254
Minc3s00030g01818	38.2566	0.759263	0.239021	3.17655	0.0014904	0.00490899	38.2566	-0.0261385	0.253081	-0.103281	0.91774	0.969247	38.2566	0.730085	0.243806	2.99454	0.00274863	0.0125916	38.2566	-0.0914541	0.260718	-0.350777	0.725755	0.859808
Minc3s00030g01819	610.313	-0.364801	0.123218	-2.96062	0.0030702	0.00925287	610.313	-0.0955793	0.123206	-0.775768	0.437886	0.704908	610.313	0.127632	0.123082	1.03697	0.299749	0.46221	610.313	-0.36826	0.124596	-2.95563	0.00312034	0.0291647
Minc3s00030g01820	25.3256	0.801535	0.315836	2.53782	0.0111545	0.0282886	25.3256	0.697425	0.321048	2.17234	0.0298301	0.185012	25.3256	0.793166	0.321924	2.46383	0.0137462	0.046454	25.3256	0.454292	0.331616	1.36993	0.170707	0.389104
Minc3s00030g01821	328.198	-1.98167	0.341059	-5.81033	6.23488e-09	5.63663e-08	328.198	-0.317968	0.338048	-0.940601	0.346909	0.632944	328.198	-0.642188	0.338785	-1.89556	0.0580178	0.1431	328.198	-0.484649	0.338764	-1.43064	0.152534	0.364216
Minc3s00030g01822	4.55416	1.23411	0.815343	1.51361	0.130124	0.217799	4.55416	-0.445089	0.890355	-0.499901	0.617145	NA	4.55416	1.18733	0.825752	1.43788	0.150468	0.285682	4.55416	0.443458	0.857509	0.517147	0.605053	NA
Minc3s00030g01823	61.5844	0.476477	0.219732	2.16845	0.0301244	0.0654156	61.5844	0.133725	0.22573	0.592412	0.553575	0.782192	61.5844	-0.0131229	0.229631	-0.0571479	0.954427	0.973946	61.5844	0.128959	0.229848	0.561061	0.574756	0.768388
Minc3s00030g01824	156.926	-0.178596	0.185801	-0.961222	0.336441	0.459224	156.926	0.183479	0.18536	0.989852	0.322246	0.611498	156.926	0.00268234	0.186968	0.0143465	0.988554	0.993593	156.926	-0.400334	0.190525	-2.10122	0.0356216	0.150466
Minc3s00030g01825	47.2927	0.784158	0.252315	3.10785	0.00188453	0.00603218	47.2927	0.384562	0.258682	1.48662	0.137116	0.403665	47.2927	0.355292	0.260942	1.36157	0.173333	0.315479	47.2927	0.634649	0.259354	2.44703	0.0144038	0.0838973
Minc3s00030g01826	206.287	1.15075	0.144955	7.93865	2.04392e-15	3.95607e-14	206.287	0.371665	0.148965	2.49499	0.0125962	0.1159	206.287	0.38617	0.149738	2.57897	0.00990952	0.0357758	206.287	0.0696638	0.152932	0.455522	0.648734	0.81446
Minc3s00030g01827	17.7323	-3.02238	0.857364	-3.5252	0.000423161	0.00159783	17.7323	-1.45186	0.825377	-1.75902	0.0785739	0.305991	17.7323	-1.16526	0.823496	-1.41501	0.157064	0.294475	17.7323	-0.942862	0.822478	-1.14637	0.251643	0.486769
Minc3s00030g01828	0.342522	-1.23645	3.57698	-0.345667	0.729593	NA	0.342522	-3.46919	3.65109	-0.950179	0.342021	NA	0.342522	-3.32465	3.65109	-0.910592	0.36251	NA	0.342522	-3.16414	3.65109	-0.866628	0.386146	NA
Minc3s00030g01829	8.00826	-1.97133	0.882366	-2.23414	0.0254737	0.0568072	8.00826	-0.483974	0.842298	-0.574588	0.56557	NA	8.00826	-2.62352	0.953067	-2.75271	0.00591035	0.0236486	8.00826	-0.31443	0.84533	-0.371961	0.709922	0.850161
Minc3s00030g01831	0.332574	-1.39344	3.54814	-0.392723	0.694524	NA	0.332574	-1.86097	3.54814	-0.524492	0.599937	NA	0.332574	-0.99509	3.54814	-0.280454	0.779129	NA	0.332574	0.422505	3.50311	0.120608	0.904001	NA
Minc3s00030g01832	1.98455	-2.26809	1.11442	-2.03522	0.0418284	0.0862783	1.98455	-2.84846	1.21328	-2.34774	0.0188877	NA	1.98455	-1.50217	1.08489	-1.38463	0.166166	0.306638	1.98455	-2.88474	1.26939	-2.27254	0.023054	NA
Minc3s00030g01833	15.0637	-2.99863	1.12723	-2.66018	0.00780987	0.0207982	15.0637	-0.733752	1.08649	-0.675344	0.499457	0.74531	15.0637	-0.831263	1.08918	-0.763203	0.445343	0.603788	15.0637	-0.59513	1.08819	-0.5469	0.584447	0.774295
Minc3s00030g01834	1.09118	-1.20409	1.66632	-0.722604	0.469923	0.590404	1.09118	-0.77098	1.65468	-0.465939	0.641259	NA	1.09118	-3.85158	1.86404	-2.06625	0.0388048	0.105226	1.09118	-3.69106	1.86404	-1.98014	0.047688	NA
Minc3s00030g01838	1.0125	-0.681634	1.91203	-0.356497	0.721468	0.803139	1.0125	1.91976	1.71856	1.11707	0.263964	NA	1.0125	2.16702	1.71226	1.26559	0.205662	0.35575	1.0125	1.25393	1.81011	0.692736	0.488475	NA
Minc3s00030g01839	62.261	-0.753193	0.252484	-2.98313	0.00285314	0.00868224	62.261	-0.22946	0.249466	-0.919802	0.357676	0.640959	62.261	-0.619691	0.25622	-2.41859	0.0155808	0.0512754	62.261	-0.0374027	0.2507	-0.149193	0.881401	0.942696
Minc3s00030g01840	13.7689	0.628486	0.409981	1.53296	0.125284	0.211345	13.7689	-0.0174572	0.43234	-0.0403785	0.967791	0.988251	13.7689	0.538222	0.42067	1.27944	0.200743	0.349741	13.7689	0.0239862	0.441606	0.0543159	0.956684	0.981231
Minc3s00030g01841	22.8751	0.315699	0.378868	0.833268	0.404693	0.528363	22.8751	0.23853	0.384814	0.619859	0.535351	0.77024	22.8751	-0.111198	0.39631	-0.280585	0.779029	0.865576	22.8751	0.629423	0.383184	1.64261	0.100463	0.284364
Minc3s00030g01842	4.28843	-1.72544	0.899406	-1.91842	0.0550575	0.108381	4.28843	-0.774162	0.857978	-0.90231	0.366892	NA	4.28843	-0.0866359	0.836478	-0.103572	0.917509	0.952064	4.28843	-0.988858	0.887214	-1.11457	0.265037	NA
Minc3s00030g01843	1259.59	-0.133575	0.166653	-0.801516	0.422833	0.546024	1259.59	0.299867	0.166549	1.80047	0.0717857	0.292172	1259.59	0.339808	0.166622	2.03939	0.041411	0.110441	1259.59	-0.15338	0.167131	-0.917724	0.358763	0.59386
Minc3s00030g01844	780.996	-0.338501	0.136218	-2.485	0.012955	0.03213	780.996	0.177623	0.135895	1.30706	0.191193	0.474608	780.996	-0.17388	0.136611	-1.27281	0.203087	0.352466	780.996	-0.172807	0.136866	-1.2626	0.206733	0.434892
Minc3s00030g01846	19.69	1.10106	0.374815	2.93761	0.00330755	0.00986436	19.69	0.498416	0.388503	1.28291	0.199522	0.484405	19.69	1.14712	0.379702	3.02111	0.00251847	0.011689	19.69	0.39101	0.398259	0.981799	0.326199	0.563925
Minc3s00030g01847	24.7545	0.0399302	0.320417	0.12462	0.900825	0.934403	24.7545	-0.396007	0.333182	-1.18856	0.234613	0.523834	24.7545	-0.465984	0.338443	-1.37684	0.16856	0.309503	24.7545	-0.0781759	0.332904	-0.23483	0.81434	0.909467
Minc3s00030g01848	11.7824	0.822739	0.481806	1.70761	0.0877079	0.158647	11.7824	0.0981816	0.503017	0.195185	0.845248	0.937417	11.7824	-1.45949	0.589313	-2.4766	0.013264	0.0451342	11.7824	0.223979	0.508545	0.440431	0.659625	0.820124
Minc3s00030g01849	172.033	0.326251	0.167864	1.94354	0.0519508	0.103426	172.033	0.0980409	0.170219	0.57597	0.564636	0.788804	172.033	0.748223	0.167849	4.4577	8.2843e-06	8.33357e-05	172.033	0.151686	0.171762	0.883121	0.377171	0.611578
Minc3s00030g01850	441.531	-0.90393	0.158297	-5.71036	1.1274e-08	9.80592e-08	441.531	-0.055907	0.156922	-0.356272	0.721637	0.879222	441.531	-0.514382	0.158387	-3.24762	0.00116373	0.00610989	441.531	-0.272448	0.158124	-1.72301	0.084887	0.256496
Minc3s00030g01851	254.835	-0.19187	0.133591	-1.43625	0.150932	0.245153	254.835	0.033629	0.133741	0.251448	0.801467	0.917031	254.835	-0.353617	0.136495	-2.59069	0.00957825	0.0348449	254.835	-0.161321	0.136261	-1.18391	0.236448	0.468407
Minc3s00030g01852	126.472	-0.221711	0.18234	-1.21592	0.224015	0.334775	126.472	0.372345	0.180466	2.06325	0.0390892	0.213244	126.472	-0.0836269	0.184232	-0.453922	0.649885	0.775635	126.472	-0.0498942	0.185157	-0.269469	0.787569	0.895606
Minc3s00030g01853	46.4943	-0.336681	0.270369	-1.24526	0.213035	0.321844	46.4943	0.185361	0.267329	0.693381	0.48807	0.737463	46.4943	-0.440402	0.277976	-1.58432	0.113121	0.233676	46.4943	-0.0305843	0.273901	-0.111662	0.911092	0.958763
Minc3s00030g01854	7.42322	0.0801934	0.675712	0.11868	0.905529	0.937881	7.42322	0.534517	0.668719	0.799315	0.424108	NA	7.42322	0.777511	0.665738	1.16789	0.24285	0.399522	7.42322	1.20903	0.657811	1.83796	0.0660683	0.219488
Minc3s00030g01855	12.9313	1.73245	0.510568	3.39319	0.000690842	0.00248262	12.9313	0.0701533	0.539303	0.130081	0.896502	0.959176	12.9313	0.6735	0.529051	1.27303	0.203006	0.352422	12.9313	0.0847665	0.547698	0.154769	0.877004	0.940184
Minc3s00030g01857	55.2252	0.579027	0.208131	2.78203	0.00540199	0.0151341	55.2252	-0.509858	0.224688	-2.26918	0.0232573	0.161576	55.2252	-0.00692777	0.21889	-0.0316495	0.974752	0.985594	55.2252	-0.776803	0.237086	-3.27646	0.00105117	0.0131554
Minc3s00030g01858	192.518	-0.140488	0.164985	-0.851517	0.394482	0.518446	192.518	-0.148057	0.166194	-0.89087	0.372999	0.652921	192.518	-0.175476	0.167143	-1.04986	0.293782	0.455733	192.518	-0.0222976	0.167131	-0.133414	0.893866	0.949081
Minc3s00030g01859	39.6859	-0.155458	0.40413	-0.384672	0.700481	0.787072	39.6859	0.226562	0.39969	0.566843	0.570821	0.792947	39.6859	3.08885	0.357217	8.64696	5.28879e-18	3.93529e-16	39.6859	1.02318	0.385772	2.6523	0.00799466	0.0558448
Minc3s00030g01864	29.1443	-1.66929	0.340723	-4.89925	9.62011e-07	6.11018e-06	29.1443	0.0828729	0.297831	0.278255	0.780817	0.90722	29.1443	0.268817	0.297197	0.904508	0.365726	0.529632	29.1443	0.381091	0.29796	1.279	0.200896	0.427353
Minc3s00030g01865	1051.62	-2.85208	0.19397	-14.7037	6.1039e-49	1.18898e-46	1051.62	0.163847	0.178416	0.918341	0.35844	0.641172	1051.62	2.62038	0.176148	14.876	4.71693e-50	2.34517e-47	1051.62	-0.638992	0.181655	-3.51762	0.000435441	0.00672419
Minc3s00030g01866	248.943	1.32255	0.191407	6.9096	4.86012e-12	6.66804e-11	248.943	0.495512	0.193746	2.55753	0.0105417	0.104514	248.943	-0.913552	0.202099	-4.52032	6.17453e-06	6.42342e-05	248.943	0.409229	0.195109	2.09743	0.0359551	0.151439
Minc3s00031g01867	122.94	0.151942	0.173405	0.876226	0.380907	0.505512	122.94	0.51643	0.172645	2.99128	0.0027781	0.0504924	122.94	0.992441	0.170624	5.81652	6.00841e-09	1.24164e-07	122.94	0.591957	0.174373	3.39478	0.000686832	0.00953786
Minc3s00031g01868	246.874	0.577994	0.211803	2.72892	0.00635414	0.0174236	246.874	0.421045	0.212714	1.9794	0.0477712	0.236886	246.874	0.68526	0.212462	3.22533	0.00125827	0.00651862	246.874	-0.403192	0.216933	-1.8586	0.0630843	0.213602
Minc3s00031g01869	0.327885	1.61366	3.75193	0.430088	0.667132	NA	0.327885	-1.14915	3.8429	-0.299031	0.764916	NA	0.327885	-0.283271	3.8429	-0.0737127	0.941239	NA	0.327885	-0.844096	3.8429	-0.219651	0.826143	NA
Minc3s00031g01871	732.358	0.887373	0.104259	8.51125	1.72074e-17	4.13273e-16	732.358	-0.24849	0.106946	-2.32352	0.0201513	0.148816	732.358	0.746593	0.105049	7.10707	1.18531e-12	4.53319e-11	732.358	-0.370244	0.108407	-3.41531	0.000637094	0.00900699
Minc3s00031g01872	154.546	0.637691	0.22751	2.80292	0.00506424	0.0142894	154.546	-0.532247	0.233485	-2.27958	0.0226327	0.159492	154.546	0.600164	0.228843	2.6226	0.00872624	0.0322858	154.546	-1.00346	0.240058	-4.18009	2.91392e-05	0.000840896
Minc3s00031g01873	2.85556	-1.41646	1.407	-1.00672	0.314071	0.435575	2.85556	0.0947073	1.34397	0.0704682	0.943821	NA	2.85556	-1.33145	1.43342	-0.928864	0.35296	0.517517	2.85556	-0.0121542	1.35937	-0.00894105	0.992866	NA
Minc3s00031g01874	158.674	1.15494	0.302689	3.81561	0.000135844	0.000576337	158.674	-0.136325	0.307355	-0.443542	0.657373	0.844908	158.674	1.21526	0.303385	4.00565	6.1847e-05	0.000487379	158.674	-0.727697	0.31334	-2.32239	0.0202121	0.104831
Minc3s00031g01875	159.947	1.21364	0.384997	3.15234	0.00161966	0.00527102	159.947	-0.0411923	0.388316	-0.106079	0.915519	0.968514	159.947	1.22959	0.385584	3.18892	0.00142807	0.00726411	159.947	-0.873248	0.394354	-2.21438	0.0268029	0.126166
Minc3s00031g01876	109.215	1.43005	0.485343	2.94649	0.00321408	0.00961984	109.215	0.0931814	0.489442	0.190383	0.849009	0.939258	109.215	1.44652	0.486006	2.97634	0.00291711	0.0132286	109.215	-0.514693	0.494789	-1.04023	0.298234	0.535165
Minc3s00031g01877	3.91976	-0.26272	1.08786	-0.241502	0.809166	0.868004	3.91976	-1.20952	1.12727	-1.07296	0.28329	NA	3.91976	-1.91522	1.18102	-1.62167	0.104874	0.221067	3.91976	-2.37608	1.24193	-1.91322	0.0557199	NA
Minc3s00031g01878	8.79102	-0.634428	0.625303	-1.01459	0.3103	0.431757	8.79102	0.138038	0.613504	0.224999	0.82198	NA	8.79102	-1.0707	0.655574	-1.63323	0.10242	0.217332	8.79102	-0.837573	0.652136	-1.28435	0.199018	0.424781
Minc3s00031g01879	105.594	-0.164724	0.229814	-0.71677	0.473516	0.59356	105.594	0.461889	0.227442	2.0308	0.0422755	0.221657	105.594	0.285138	0.22957	1.24205	0.214217	0.366085	105.594	0.812632	0.22719	3.57688	0.000347723	0.0056174
Minc3s00031g01880	354.198	-0.389772	0.132076	-2.95112	0.00316627	0.00949283	354.198	-0.167774	0.132204	-1.26906	0.20442	0.49001	354.198	-0.469046	0.133912	-3.50264	0.000460668	0.00277721	354.198	-0.197577	0.133409	-1.48098	0.138611	0.34432
Minc3s00031g01881	1.81173	-1.86676	1.34338	-1.3896	0.164651	0.262627	1.81173	-2.8212	1.478	-1.90879	0.0562891	NA	1.81173	-0.959908	1.31178	-0.73176	0.464315	0.620933	1.81173	-1.89181	1.39648	-1.35469	0.175516	NA
Minc3s00031g01883	3.15771	5.08788	1.21907	4.17358	2.99854e-05	0.000144885	3.15771	4.86684	1.22744	3.96503	7.33863e-05	NA	3.15771	1.1501	1.54258	0.745567	0.455929	0.613351	3.15771	5.0725	1.22955	4.12549	3.6994e-05	NA
Minc3s00031g01884	1.04286	0.990997	1.61161	0.614913	0.538612	0.650788	1.04286	-2.17685	1.86488	-1.16729	0.243095	NA	1.04286	0.26941	1.66984	0.161339	0.871827	0.924274	1.04286	-0.148828	1.71999	-0.0865284	0.931046	NA
Minc3s00031g01885	52.7749	-1.6049	0.302649	-5.30283	1.14022e-07	8.48929e-07	52.7749	-0.44033	0.287551	-1.53131	0.125693	0.387609	52.7749	-0.587825	0.291601	-2.01585	0.0438155	0.115298	52.7749	0.164095	0.284221	0.577349	0.563704	0.760649
Minc3s00031g01886	41.8885	-0.992812	0.29348	-3.3829	0.000717245	0.00256655	41.8885	0.0850883	0.279499	0.304431	0.7608	0.899031	41.8885	-0.425248	0.290098	-1.46588	0.142681	0.275166	41.8885	0.71898	0.275671	2.60811	0.00910447	0.0613583
Minc3s00031g01887	201.775	4.18455	0.297288	14.0758	5.35326e-45	8.92316e-43	201.775	0.786119	0.305665	2.57183	0.0101163	0.102256	201.775	1.3766	0.303337	4.5382	5.67366e-06	5.93861e-05	201.775	1.77676	0.302262	5.87823	4.14675e-09	4.5592e-07
Minc3s00031g01888	8.29498	0.970271	0.566411	1.71302	0.0867097	0.157238	8.29498	0.0178735	0.600393	0.0297696	0.976251	NA	8.29498	1.10326	0.572066	1.92856	0.0537851	0.134952	8.29498	-0.585154	0.649155	-0.901409	0.367371	0.601887
Minc3s00031g01889	17.9835	1.57188	0.407843	3.85412	0.000116147	0.000500307	17.9835	0.419538	0.42501	0.987125	0.323582	0.612642	17.9835	-0.00776182	0.437984	-0.0177217	0.985861	0.992363	17.9835	0.0794817	0.439892	0.180685	0.856615	0.93017
Minc3s00031g01890	376.256	-0.069089	0.118975	-0.580704	0.56144	0.670875	376.256	-0.123199	0.120008	-1.02659	0.304612	0.595069	376.256	-0.291113	0.121307	-2.3998	0.016404	0.0534804	376.256	-0.0160173	0.120777	-0.132619	0.894495	0.949373
Minc3s00031g01891	176.36	0.357752	0.215015	1.66384	0.0961439	0.17075	176.36	0.0514483	0.216956	0.237137	0.81255	0.921962	176.36	0.369049	0.216336	1.70591	0.0880249	0.195036	176.36	0.0688288	0.218262	0.31535	0.752496	0.876222
Minc3s00031g01892	226.207	-0.276488	0.126609	-2.18379	0.0289775	0.0634052	226.207	-0.263244	0.127993	-2.0567	0.039715	0.21489	226.207	0.0211437	0.127225	0.166191	0.868007	0.922161	226.207	-0.253189	0.12997	-1.94806	0.0514083	0.188172
Minc3s00031g01893	11.6691	1.15107	0.576324	1.99726	0.0457973	0.092988	11.6691	0.556689	0.592734	0.939188	0.347634	0.633748	11.6691	0.466075	0.599276	0.777731	0.436727	0.595503	11.6691	1.41356	0.581146	2.43237	0.0150004	0.0862176
Minc3s00031g01894	45.9531	-0.103435	0.297113	-0.348135	0.727739	0.807704	45.9531	0.00942684	0.29871	0.0315585	0.974824	0.991348	45.9531	-0.339508	0.305415	-1.11163	0.266299	0.426052	45.9531	0.0774023	0.30163	0.256614	0.797477	0.900583
Minc3s00031g01896	10.8855	2.33506	0.648869	3.59866	0.000319858	0.00124336	10.8855	0.382448	0.681009	0.56159	0.574395	NA	10.8855	-0.101024	0.70261	-0.143784	0.885671	0.932833	10.8855	0.0598831	0.70241	0.0852538	0.93206	0.96895
Minc3s00031g01897	10.9558	4.13235	0.616597	6.70186	2.05782e-11	2.60634e-10	10.9558	-1.74065	0.944326	-1.84327	0.06529	NA	10.9558	-4.03344	1.18886	-3.39269	0.000692105	0.00393192	10.9558	-1.44306	0.945511	-1.52622	0.126955	0.326598
Minc3s00031g01898	0.255843	0	6.28782	0	1	NA	0.255843	0	6.28782	0	1	NA	0.255843	1.62703	6.26601	0.25966	0.795126	NA	0.255843	2.5453	6.24061	0.407861	0.683376	NA
Minc3s00031g01899	5.36035	0.494276	0.721154	0.685395	0.493094	0.610948	5.36035	0.33306	0.734579	0.453402	0.650259	NA	5.36035	-0.00815566	0.755481	-0.0107953	0.991387	0.995391	5.36035	0.264902	0.749951	0.353226	0.723919	NA
Minc3s00031g01900	24.0363	1.06162	0.424282	2.50215	0.0123442	0.0308227	24.0363	0.118506	0.435463	0.272137	0.785517	0.909628	24.0363	-1.08164	0.464514	-2.32855	0.0198829	0.0624714	24.0363	-0.200162	0.445864	-0.448931	0.653481	0.817182
Minc3s00031g01902	445.356	0.340788	0.115374	2.95377	0.00313922	0.00943033	445.356	-0.119874	0.117143	-1.02331	0.306159	0.596754	445.356	-0.651438	0.119814	-5.43707	5.41628e-08	9.29549e-07	445.356	-0.131888	0.118235	-1.11547	0.264647	0.500211
Minc3s00031g01903	2.04473	1.31981	1.45076	0.909733	0.362963	0.487189	2.04473	1.1456	1.48103	0.773513	0.439219	NA	2.04473	2.97331	1.39897	2.12535	0.0335572	0.0941956	2.04473	2.24333	1.43114	1.56751	0.116994	NA
Minc3s00031g01905	3.76871	1.3681	0.778834	1.7566	0.0789856	0.145738	3.76871	0.247681	0.828225	0.299051	0.764901	NA	3.76871	-0.975993	0.942165	-1.0359	0.300247	0.46268	3.76871	0.804743	0.815703	0.986564	0.323856	NA
Minc3s00031g01906	85.2691	1.12624	0.310809	3.62358	0.000290553	0.00113909	85.2691	0.40469	0.315002	1.28472	0.19889	0.483691	85.2691	0.476546	0.315516	1.51037	0.130949	0.25901	85.2691	0.675422	0.315211	2.14276	0.0321326	0.141712
Minc3s00031g01907	11.1292	0.766008	0.437983	1.74894	0.0803005	0.147734	11.1292	0.334161	0.451675	0.739827	0.459405	NA	11.1292	-0.618173	0.490172	-1.26114	0.20726	0.357648	11.1292	-0.320701	0.483908	-0.662731	0.507503	0.719194
Minc3s00031g01908	9.69601	-0.206354	0.450269	-0.45829	0.646744	0.7436	9.69601	-0.894875	0.48272	-1.85382	0.0637652	NA	9.69601	-1.24714	0.508584	-2.45217	0.0141997	0.0476708	9.69601	-0.434052	0.476014	-0.911848	0.361849	0.596505
Minc3s00031g01909	2.75025	-1.83929	1.06926	-1.72015	0.085406	0.155285	2.75025	-0.0347455	0.973719	-0.0356833	0.971535	NA	2.75025	-0.132649	0.983566	-0.134865	0.892718	0.936977	2.75025	-0.255314	0.996398	-0.256237	0.797768	NA
Minc3s00031g01910	3.96072	1.47933	0.748716	1.97582	0.0481749	0.0970216	3.96072	-0.609902	0.878443	-0.694299	0.487495	NA	3.96072	0.587084	0.797402	0.736246	0.461581	0.618209	3.96072	0.144533	0.837534	0.17257	0.862989	NA
Minc3s00031g01911	4.5901	2.21883	0.845281	2.62496	0.00866598	0.0227722	4.5901	0.627164	0.898594	0.697938	0.485216	NA	4.5901	1.24562	0.878607	1.41772	0.156271	0.293643	4.5901	0.392703	0.930368	0.422094	0.672956	NA
Minc3s00031g01913	26.5987	-0.154392	0.354051	-0.436072	0.662784	0.756539	26.5987	-0.448861	0.364193	-1.23248	0.217769	0.505168	26.5987	0.167121	0.355461	0.470154	0.638245	0.766904	26.5987	0.464125	0.35325	1.31387	0.188889	0.412251
Minc3s00031g01914	30.7494	-0.273548	0.319649	-0.855775	0.392122	0.516214	30.7494	-0.653178	0.33117	-1.97233	0.0485716	0.238609	30.7494	-1.48142	0.360221	-4.11254	3.91327e-05	0.000327828	30.7494	-0.225144	0.328587	-0.685187	0.493226	0.708531
Minc3s00031g01915	5.15043	0.984884	0.824309	1.1948	0.232166	0.344699	5.15043	0.51555	0.840727	0.613219	0.539732	NA	5.15043	0.283253	0.853112	0.332023	0.739872	0.838862	5.15043	-0.566727	0.904165	-0.626796	0.530793	NA
Minc3s00032g01917	0.388806	-0.68162	3.17868	-0.214435	0.830208	NA	0.388806	-1.14915	3.17868	-0.361519	0.717712	NA	0.388806	1.60268	3.0879	0.51902	0.603747	NA	0.388806	0.741306	3.16029	0.234569	0.814543	NA
Minc3s00032g01918	0.619391	1.74353	2.15416	0.809375	0.418299	NA	0.619391	0.943614	2.26399	0.416793	0.67683	NA	0.619391	3.8228	2.06896	1.84769	0.0646469	NA	0.619391	0	2.2703	0	1	NA
Minc3s00032g01919	7.75133	4.67333	0.816867	5.72104	1.05871e-08	9.24691e-08	7.75133	1.23866	0.888148	1.39466	0.163119	NA	7.75133	-1.5932	1.26375	-1.26069	0.20742	0.357788	7.75133	0.368078	0.976529	0.376925	0.706229	0.847876
Minc3s00032g01920	30.5843	1.32029	0.380071	3.47381	0.00051312	0.00190004	30.5843	-0.448004	0.398411	-1.12448	0.260811	0.549596	30.5843	-1.9426	0.445511	-4.36038	1.29839e-05	0.000123961	30.5843	-0.874782	0.413747	-2.11429	0.0344901	0.147584
Minc3s00032g01921	31.096	1.24886	0.337354	3.70192	0.000213976	0.000868869	31.096	0.170522	0.348947	0.488676	0.625071	0.826577	31.096	-1.23265	0.383343	-3.21554	0.00130201	0.00670813	31.096	-0.584783	0.368762	-1.5858	0.112784	0.304446
Minc3s00032g01922	8.53591	-1.42861	0.926328	-1.54223	0.123017	0.208296	8.53591	-1.97461	0.946602	-2.086	0.0369788	NA	8.53591	-2.10215	0.95661	-2.1975	0.027985	0.0815688	8.53591	-1.56405	0.943334	-1.658	0.0973174	0.278782
Minc3s00032g01923	52.2864	-0.866693	0.331047	-2.61804	0.00884372	0.0231629	52.2864	0.782074	0.313985	2.4908	0.0127457	0.116759	52.2864	0.255348	0.320441	0.796864	0.42553	0.585752	52.2864	1.12553	0.313709	3.58781	0.000333472	0.00545341
Minc3s00032g01924	336.777	-0.791451	0.17377	-4.55459	5.24883e-06	2.91395e-05	336.777	-0.481484	0.173605	-2.77345	0.00554654	0.0735284	336.777	-0.347561	0.173687	-2.00108	0.0453838	0.118503	336.777	-0.4582	0.174678	-2.62311	0.00871304	0.0594583
Minc3s00032g01925	252.61	-2.70354	0.211702	-12.7705	2.39464e-37	2.36667e-35	252.61	-0.138121	0.195913	-0.705012	0.480803	0.733064	252.61	-0.935519	0.19978	-4.68274	2.83068e-06	3.21183e-05	252.61	0.165092	0.195922	0.842641	0.399429	0.631769
Minc3s00032g01926	299.788	-0.416559	0.15965	-2.60921	0.00907525	0.0236823	299.788	-0.161189	0.159675	-1.00948	0.312744	0.602665	299.788	0.587232	0.157849	3.72022	0.000199046	0.00134948	299.788	0.122442	0.15976	0.766412	0.443431	0.666952
Minc3s00032g01927	1.12928	-0.744336	1.61932	-0.45966	0.64576	0.742775	1.12928	-2.92803	1.77217	-1.65223	0.0984882	NA	1.12928	0.879639	1.52505	0.576793	0.564079	0.706845	1.12928	-2.62298	1.77217	-1.48009	0.138849	NA
Minc3s00032g01928	6.54868	-0.811395	0.632045	-1.28376	0.199225	0.305863	6.54868	-0.890303	0.648925	-1.37197	0.170074	NA	6.54868	0.166096	0.610225	0.272188	0.785478	0.869909	6.54868	-0.708267	0.656052	-1.07959	0.280325	NA
Minc3s00032g01929	27.0383	-0.0964032	0.336722	-0.286299	0.774649	0.842459	27.0383	-0.273783	0.344141	-0.795554	0.426291	0.696008	27.0383	-0.240252	0.346484	-0.693401	0.488058	0.642714	27.0383	-0.254854	0.350257	-0.727618	0.466847	0.68691
Minc3s00032g01930	118.312	0.159803	0.173188	0.922714	0.356156	0.480244	118.312	0.106647	0.175463	0.6078	0.54332	0.775973	118.312	0.520091	0.173539	2.99697	0.0027268	0.0125038	118.312	0.0237179	0.179006	0.132498	0.894591	0.949418
Minc3s00032g01931	214.112	-0.397583	0.122509	-3.24534	0.00117308	0.00397723	214.112	-0.323856	0.12368	-2.6185	0.00883185	0.0950926	214.112	0.146647	0.121745	1.20454	0.228381	0.382526	214.112	-0.366877	0.1263	-2.90481	0.00367473	0.0327879
Minc3s00032g01932	138.582	-0.0754167	0.193995	-0.388757	0.697456	0.784805	138.582	-0.20893	0.196181	-1.06499	0.286883	0.576349	138.582	0.0643425	0.19547	0.329169	0.742028	0.840226	138.582	-0.628854	0.202013	-3.11294	0.00185235	0.0199053
Minc3s00032g01933	247.49	-0.842336	0.144443	-5.83163	5.48901e-09	4.99196e-08	247.49	-0.00591561	0.14173	-0.0417387	0.966707	0.988007	247.49	-0.241377	0.143452	-1.68263	0.0924462	0.202047	247.49	-0.105425	0.14353	-0.734518	0.462633	0.683469
Minc3s00032g01934	12.4224	3.51384	0.613039	5.73184	9.93477e-09	8.71804e-08	12.4224	-0.0686397	0.689758	-0.0995128	0.920731	0.970868	12.4224	0.409855	0.673634	0.608424	0.542906	0.690073	12.4224	0.344023	0.68417	0.502833	0.615082	0.794799
Minc3s00032g01935	8.8782	5.35808	0.99034	5.41034	6.2904e-08	4.86168e-07	8.8782	2.03995	1.04688	1.9486	0.0513434	NA	8.8782	2.09398	1.05075	1.99284	0.0462787	0.120227	8.8782	1.912	1.06759	1.79095	0.0733013	0.234725
Minc3s00032g01937	0.291107	0	6.28782	0	1	NA	0.291107	0	6.28782	0	1	NA	0.291107	2.31047	6.2429	0.370096	0.711311	NA	0.291107	0	6.28782	0	1	NA
Minc3s00032g01938	1.24779	-4.23123	1.78804	-2.3664	0.0179619	0.0423461	1.24779	-0.57669	1.55742	-0.370285	0.71117	NA	1.24779	-3.11153	1.78804	-1.74019	0.0818257	0.185225	1.24779	-1.29792	1.64421	-0.78939	0.429884	NA
Minc3s00032g01940	2.28304	1.05915	1.26607	0.836567	0.402836	0.526801	2.28304	-3.12431	1.58524	-1.97087	0.0487387	NA	2.28304	-1.07236	1.49113	-0.719156	0.472045	0.628232	2.28304	0.110927	1.35796	0.0816868	0.934896	NA
Minc3s00032g01941	122.697	1.26438	0.184343	6.85887	6.9409e-12	9.33552e-11	122.697	0.419101	0.189835	2.20771	0.0272642	0.17587	122.697	0.198159	0.192783	1.02789	0.304004	0.46687	122.697	0.234086	0.193874	1.20741	0.227273	0.458545
Minc3s00032g01942	208.045	0.128844	0.141945	0.907709	0.364032	0.488213	208.045	0.0836222	0.143261	0.583706	0.559418	0.785562	208.045	-0.754674	0.149826	-5.037	4.72896e-07	6.54475e-06	208.045	-0.0056967	0.145398	-0.03918	0.968747	0.986733
Minc3s00032g01943	179.944	0.316077	0.198452	1.59271	0.111226	0.192177	179.944	-0.574441	0.2037	-2.82003	0.00480189	0.0679913	179.944	-0.420806	0.203711	-2.0657	0.0388568	0.105324	179.944	-0.29955	0.203905	-1.46906	0.141816	0.349314
Minc3s00032g01944	0.445815	1.10854	6.12601	0.180956	0.856402	NA	0.445815	-1.1492	6.17027	-0.186248	0.85225	NA	0.445815	-1.00467	6.17027	-0.162824	0.870657	NA	0.445815	-0.122821	6.17027	-0.0199053	0.984119	NA
Minc3s00032g01945	3.24717	-2.10945	1.14109	-1.84862	0.0645124	0.123472	3.24717	-4.6228	1.38825	-3.32994	0.000868659	NA	3.24717	-0.721503	1.04736	-0.688876	0.490901	0.645473	3.24717	0.503006	0.99359	0.506251	0.612681	NA
Minc3s00032g01946	257.395	0.39043	0.146147	2.67149	0.00755145	0.0202306	257.395	-0.33855	0.149506	-2.26445	0.0235463	0.162566	257.395	-0.206646	0.149615	-1.38118	0.167223	0.307885	257.395	-0.26598	0.150673	-1.76528	0.0775168	0.243095
Minc3s00032g01948	78.758	-0.436471	0.222799	-1.95903	0.0501091	0.100332	78.758	0.0915827	0.220312	0.415696	0.677633	0.855774	78.758	-0.690258	0.231098	-2.98686	0.00281857	0.0128563	78.758	-0.0789559	0.225035	-0.35086	0.725693	0.859808
Minc3s00032g01949	126.712	0.644466	0.231383	2.78529	0.00534807	0.0149968	126.712	-0.0487828	0.235907	-0.206788	0.836175	0.93341	126.712	-0.265748	0.238605	-1.11376	0.265382	0.425043	126.712	-0.0689415	0.238238	-0.289381	0.77229	0.88662
Minc3s00032g01951	9.91886	-0.189895	0.602333	-0.315265	0.752561	0.827079	9.91886	-0.455598	0.622877	-0.731441	0.46451	NA	9.91886	0.468724	0.594666	0.788213	0.430572	0.589954	9.91886	1.41857	0.577105	2.45807	0.0139685	0.0821347
Minc3s00032g01952	16.7799	2.34248	0.45735	5.12187	3.02527e-07	2.09983e-06	16.7799	0.557773	0.491265	1.13538	0.256215	0.546099	16.7799	1.24195	0.477733	2.59966	0.00933148	0.0341174	16.7799	1.40383	0.477603	2.93933	0.00328927	0.0302585
Minc3s00032g01954	8.76709	-1.09015	0.560957	-1.94338	0.0519699	0.103458	8.76709	-0.0850985	0.525824	-0.161838	0.871433	NA	8.76709	-0.129387	0.533242	-0.242642	0.808283	0.884807	8.76709	0.505528	0.516216	0.979295	0.327434	0.565203
Minc3s00032g01955	12.3079	-1.59526	0.616263	-2.58861	0.00963654	0.024943	12.3079	-0.939419	0.603084	-1.55769	0.119306	0.377551	12.3079	-0.566686	0.597132	-0.949013	0.342614	0.506527	12.3079	-0.875233	0.610682	-1.43321	0.151799	0.363146
Minc3s00032g01958	1.50231	-0.516332	1.38086	-0.37392	0.708464	0.793355	1.50231	0.279826	1.35077	0.207161	0.835884	NA	1.50231	-1.24659	1.49061	-0.836296	0.402989	0.564824	1.50231	-0.977029	1.47633	-0.661796	0.508102	NA
Minc3s00033g01959	2201.59	-3.21081	0.176621	-18.1791	7.56099e-74	4.69117e-71	2201.59	-0.26135	0.174211	-1.5002	0.133563	0.398704	2201.59	-1.55639	0.174988	-8.89428	5.88004e-19	4.97288e-17	2201.59	-0.596533	0.174461	-3.4193	0.00062783	0.00889019
Minc3s00033g01960	144.263	0.710397	0.205099	3.46369	0.000532829	0.00196455	144.263	0.345939	0.2075	1.66718	0.095479	0.338222	144.263	-1.77718	0.231808	-7.66659	1.7663e-14	8.76844e-13	144.263	-0.00285764	0.211344	-0.0135213	0.989212	0.995234
Minc3s00033g01962	0.244894	1.63262	4.4181	0.36953	0.711733	NA	0.244894	-1.14912	4.49611	-0.255582	0.798274	NA	0.244894	-1.00459	4.49611	-0.223435	0.823197	NA	0.244894	-0.844074	4.49611	-0.187734	0.851085	NA
Minc3s00033g01963	16.2152	4.19941	0.638596	6.576	4.83272e-11	5.82011e-10	16.2152	-1.43705	0.96118	-1.49509	0.134892	0.400374	16.2152	-0.720394	0.865749	-0.832105	0.40535	0.567117	16.2152	0.0224072	0.796883	0.0281186	0.977568	0.990355
Minc3s00033g01965	0.416873	-1.40297	5.86955	-0.239024	0.811087	NA	0.416873	0.200243	5.86749	0.0341275	0.972775	NA	0.416873	2.01005	5.81103	0.345903	0.729416	NA	0.416873	-0.84411	5.86955	-0.143812	0.885649	NA
Minc3s00033g01966	0.289794	1.7375	6.24701	0.278133	0.78091	NA	0.289794	0	6.28782	0	1	NA	0.289794	0	6.28782	0	1	NA	0.289794	2.30045	6.24726	0.368233	0.712699	NA
Minc3s00033g01968	3.00677	-0.843661	0.880676	-0.95797	0.338078	0.461083	3.00677	-2.69501	1.14121	-2.36153	0.0181999	NA	3.00677	-0.632138	0.893415	-0.707552	0.479223	0.63444	3.00677	-3.70393	1.2868	-2.8784	0.00399695	NA
Minc3s00033g01970	23.8312	0.317395	0.374595	0.847301	0.396828	0.520895	23.8312	-0.0852743	0.382046	-0.223204	0.823376	0.927156	23.8312	-2.48586	0.468092	-5.31062	1.09256e-07	1.75913e-06	23.8312	-1.90012	0.44361	-4.2833	1.84143e-05	0.000586765
Minc3s00033g01971	0.71884	4.61545	2.76982	1.66634	0.0956462	0.170083	0.71884	0.293509	2.93948	0.0998506	0.920463	NA	0.71884	0	2.93948	0	1	NA	0.71884	0	2.93948	0	1	NA
Minc3s00033g01980	47.8159	-0.575101	0.282851	-2.03323	0.0420292	0.0865965	47.8159	0.353384	0.275223	1.28399	0.199145	0.484063	47.8159	-0.21013	0.283492	-0.741221	0.458559	0.615653	47.8159	0.33677	0.278484	1.2093	0.226549	0.457745
[truncated: 33,860 more rows]

## Sheet: Acetylcholine Neurons
			Log2FoldChange					Adjusted P-value (FDR)
[truncated: 133 more rows]

## Sheet: TCA and Glyoxylate
			Log2FoldChange					Adjusted P-value (FDR)
[truncated: 74 more rows]

## Sheet: Oxidative Phosphorylation
			Log2FoldChange					Adjusted P-value (FDR)
[truncated: 62 more rows]

[truncated: 1 more sheets: Beta Fatty Acid Oxidation]
